# Supplementary material for: Gene loss and cis-regulatory novelty shaped core histone gene evolution in the apiculate yeast Hanseniaspora uvarum
Source: Genetics. 2024 Jan 25;226(3):iyae008. doi: 10.1093/genetics/iyae008 (PMC10917516; doi:10.1093/genetics/iyae008)
Supplement: iyae008_Supplementary_Data [file iyae008_supplementary_data.zip]

Archive with 14 entries (14 files):
- Figure_S1_GENETICS-2023-306264.pdf
- Figure_S2_GENETICS-2023-306264.pdf
- Figure_S3_GENETICS-2023-306264.pdf
- Figure_S4_GENETICS-2023-306264.pdf
- Figure_S5_GENETICS-2023-306264.pdf
- Figure_S6_GENETICS-2023-306264.pdf
- Supplemental_Figure_Legends_GENETICS-2023-306264.docx
- Table_S1_GENETICS-2023-306264.xlsx
- Table_S2_GENETICS-2023-306264.xlsx
- Table_S3_GENETICS-2023-306264.xlsx
- Table_S4_GENETICS-2023-306264.xlsx
- Video_S1_GENETICS-2023-306264.avi
- Video_S2_GENETICS-2023-306264.avi
- Video_S3_GENETICS-2023-306264.mp4
