# Supplementary material for: Gene loss and cis-regulatory novelty shaped core histone gene evolution in the apiculate yeast Hanseniaspora uvarum
Source: Genetics. 2024 Jan 25;226(3):iyae008. doi: 10.1093/genetics/iyae008 (PMC10917516; doi:10.1093/genetics/iyae008)
Supplement: iyae008_Supplementary_Data [file iyae008_supplementary_data.zip › Table_S3_GENETICS-2023-306264.xlsx]

## Sheet: Sheet1
Table S2. List of DNA oligos used
Oligo	Sequence	Notes
oMH1680	TGAAAGATAAATGATCAACGACTAGCAACAGGACCTGTTTTAGAGCTAGAAA	sgRNA for Mcm1 MADS-Box; clone into NotI digested pNA525 or similar
oMH1681	GCAAGACTTGCTGTCACGCAAC	F primer to screen Mcm1 MADS-Box region
oMH1682	GGCCTAAGCTATTTGCGTGTG	R primer to screen Mcm1 MADS-Box region
oMH1683	TGAAAGATAAATGATCACACAAGTACGGTTACGAGGGTTTTAGAGCTAGAAA	sgRNA for Arg80 deletion; clone into NotI digested pNA525 or similar
oMH1684	GCTCACGCTGAATTTGTCATCATCG	R primer Screen Arg80 deletion, internal to Arg80
oMH1685	GATGAGCAGCATCACAGAAGCG	F primer Screen Arg80 deletion, 5'
oMH1686	GGGCATCTCTTACTCTCGCATG	R primer Screen Arg80 deletion, 3'
oMH1687	ATTTTTTTTCCCACATTAGTTACATACACTCTCTAAAGAATATTGCTAAATACATGCGAG	F donor oligo for Arg80 deletion
oMH1688	TATATGGATCTGCCTATGCCTTCGTGGGGCATCTCTTACTCTCGCATGTATTTAGCAATA	R donor oligo for Arg80 deletion
