# Supplementary material for: Gene loss and cis-regulatory novelty shaped core histone gene evolution in the apiculate yeast Hanseniaspora uvarum
Source: Genetics. 2024 Jan 25;226(3):iyae008. doi: 10.1093/genetics/iyae008 (PMC10917516; doi:10.1093/genetics/iyae008)
Supplement: iyae008_Supplementary_Data [file iyae008_supplementary_data.zip › Table_S4_GENETICS-2023-306264.xlsx]

## Sheet: Sheet1
Table S4. Summary of RNAseq results
Gene	ScerMcm1 (WT) transcripts per million				HuvaMcm1 transcripts per million				RNAseq statistics
	Rep. 1	Rep. 2	Rep. 3	Rep. 4	Rep. 1	Rep. 2	Rep. 3	Rep. 4	Dif. Exp.	Log2FC	FDR adj. pval	Notes	Significant (Log2FC >2 or <-2 and pvalue <0.01)
YER069W	11.3149	11.1315	11.2641	9.58222	42.4336	36.8573	37.6492	42.1289	UP	1.23476	3.25115889765921e-08	ARG5,6	NO
YJL088W	2.33246	2.56278	2.27517	2.26671	36.1359	37.5437	35.1118	38.8906	UP	2.67967	3.25115889765921e-08	ARG3	YES
YOL058W	21.8423	24.0593	24.1863	18.5416	224.991	193.313	184.816	211.841	UP	2.15745	2.84465723185134e-08	ARG1	YES
YOR202W	0	0.045482	0	0	18.6801	17.8589	48.5569	70.7168	UP	6.3674	2.08506754340081e-05	HIS3 *Edited strains (HuvaMCM1) are His+, due to maintenance of Cas9 plasmids	–
YGL089C	1022.16	1071.74	1043.12	935.436	27.7419	22.8157	26.2243	23.1085	DOWN	-3.73604	1.0805841303034e-09	MF(ALPHA)2	YES
YJR004C	127.995	111.998	124.409	107.196	14.4813	13.9368	12.3068	14.211	DOWN	-2.21389	1.0805841303034e-09	SAG1	YES
YKL178C	146.919	131.396	139.325	116.151	55.4612	49.5142	44.6697	49.1774	DOWN	-1.05039	1.67210850150655e-07	STE3	NO
YNL160W	452.444	448.366	459.588	319.215	51.7926	43.5562	45.6214	55.236	DOWN	-2.20211	1.67210850150655e-07	YGP1	YES
YPL187W	3060.93	2883.5	2943.7	2436.09	1116.98	999.106	973.48	1027.66	DOWN	-1.0556	2.84465723185134e-08	MF(ALPHA)1	NO
YPRCdelta22	6.25467	2.60914	2.76666	6.0765	3.20621	0	1.49328	0	DOWN	-1.18498	0.0200037	Ty1 LTR	NO
YAL001C	8.97175	7.91819	8.6866	6.81093	8.99664	8.59306	9.13537	8.47139	NO	0.0212301	0.850449
YAL002W	10.6281	8.2004	8.64256	7.09438	9.06522	8.79531	8.65217	9.21397	NO	-0.0238143	1
YAL003W	2451.44	2322.33	2149.19	2052.99	2350.98	2229.01	2390.36	2302.9	NO	-0.0197803	0.845877
YAL004W	5.55435	6.54599	5.33585	4.75269	4.65715	4.89635	4.36404	5.00422	NO	-0.207297	0.659327
YAL005C	682.881	693.594	626.598	573.167	729.526	622.476	625.748	598.207	NO	-0.0655337	0.75721
YAL007C	135.854	119.005	118.189	102.596	131.763	121.839	128.947	129.985	NO	0.0239615	0.845877
YAL008W	30.7989	27.181	27.6944	25.7268	31.7176	26.7615	30.8133	27.6273	NO	-0.00564208	0.8817
YAL009W	34.6034	27.6279	28.4433	25.0806	28.4894	27.8542	29.675	29.6497	NO	-0.0524603	0.795315
YAL010C	20.2612	15.4441	18.4244	12.0495	18.5246	15.5896	16.3526	18.5896	NO	-0.00560424	1
YAL011W	14.1581	11.4084	11.9889	11.5713	14.1801	11.8489	14.1785	11.3353	NO	-0.0185831	1
YAL012W	391.642	284.867	322.116	267.127	348.684	322.437	336.815	364.037	NO	0.0278037	1
YAL013W	49.9241	32.7801	40.341	32.1355	43.8144	33.041	39.8914	40.4739	NO	-0.0386273	1
YAL014C	61.0055	48.4077	49.919	42.0033	51.2453	48.5101	52.1018	52.7736	NO	-0.0334619	0.872718
YAL015C	15.6214	13.2291	15.2304	12.4476	16.4787	13.7508	15.2192	14.442	NO	-0.00275107	0.872718
YAL016C-A	17.3026	9.95441	19.4041	12.9043	8.89128	7.43655	9.21103	6.39145	NO	-0.616581	0.108391
YAL016C-B	0	0	0	1.01858	0	0	0	0	NO	-0.313362	0.831711
YAL016W	51.3824	40.9769	45.4289	36.6205	45.2115	43.3311	44.727	45.421	NO	-0.0333777	0.840438
YAL017W	20.0126	15.9594	17.2458	13.7233	17.5018	16.4105	16.5587	16.5154	NO	-0.0577048	0.7715
YAL018C	1.92922	1.13674	1.52601	1.24985	2.00899	1.83991	1.96669	2.44133	NO	0.295459	0.584956
YAL019W	53.8894	39.6113	45.2933	39.0443	47.584	44.4388	47.4416	45.1624	NO	-0.0213588	1
YAL019W-A	1.21004	1.14915	0.969193	2.36993	0.688551	1.36996	1.63093	1.51005	NO	-0.125155	1
YAL020C	14.9166	9.78443	11.838	12.4698	13.3214	10.199	13.6397	12.883	NO	-0.0354796	1
YAL021C	58.9584	41.1996	47.9548	39.5623	48.4636	43.5995	47.6783	48.2587	NO	-0.0528649	0.837916
YAL022C	37.6684	26.8935	34.0896	24.2839	32.7309	30.1626	34.1604	32.027	NO	-0.00111194	1
YAL023C	121.82	87.5533	100.546	84.2808	104.369	94.1846	99.4819	99.634	NO	-0.0471741	0.834309
YAL024C	13.2754	10.9261	11.3786	8.75946	11.4854	11.7937	10.8002	12.4948	NO	-0.00875229	1
YAL025C	185.544	140.74	160.445	138.046	174.417	155.36	169.528	150.565	NO	-0.0156092	1
YAL026C	34.5968	27.4104	29.3618	23.8915	31.452	29.3015	30.0731	29.5052	NO	-0.0157071	1
YAL026C-A	24.8442	23.7197	27.3476	13.8922	26.1603	24.8652	26.2029	23.1344	NO	0.0999069	0.831711
YAL027W	20.9077	13.0443	14.6499	13.2046	16.1712	14.4824	15.1613	15.1971	NO	-0.0527239	0.894082
YAL028W	9.81031	7.21182	7.23314	6.20136	8.98797	8.03375	7.12113	9.02931	NO	0.0305698	1
YAL029C	51.2522	38.5674	43.6771	35.849	43.5691	40.778	42.7354	42.5242	NO	-0.0568597	0.781473
YAL030W	96.629	75.4227	83.0884	69.6345	78.1349	77.0078	96.5426	83.4242	NO	0.00547755	1
YAL031C	15.1474	11.4494	12.5477	9.96243	13.0601	11.6794	12.0966	13.2867	NO	-0.0351942	0.883239
YAL031W-A	1.25795	1.57856	1.23742	1.41042	0.800842	0.771186	2.12514	2.47934	NO	-0.0199203	1
YAL032C	33.0392	24.8136	27.4282	24.1741	30.8633	24.3633	29.3945	28.8413	NO	-0.0225072	1
YAL033W	37.9357	27.8688	28.5973	31.0627	30.635	30.78	34.8581	33.2712	NO	-0.0109837	1
YAL034C	29.6628	25.6919	26.9497	21.758	28.4324	25.0192	24.1426	25.8936	NO	-0.0641739	0.690464
YAL034C-B	1.22315	0.80095	1.2007	0.819229	1.23533	1.19392	1.37134	0.977627	NO	0.133886	0.965775
YAL034W-A	5.82243	5.00512	5.38616	4.42521	4.75324	5.03634	5.40698	6.17823	NO	-0.0243084	0.887508
YAL035W	172.657	127.396	142.098	130.389	146.094	129.598	152.242	140.259	NO	-0.0687114	0.783753
YAL036C	69.4784	55.0045	58.335	58.796	64.3421	61.1755	67.7651	64.3802	NO	0.00538778	1
YAL037C-A	0	2.29401	0	0	0	6.40719	0	0	NO	0.163321	1
YAL037C-B	77.3137	59.1894	56.6839	46.2449	55.4321	43.867	45.0519	65.3802	NO	-0.189767	0.631792
YAL037W	9.02655	6.4745	6.97137	6.06089	7.12697	6.4328	6.77502	7.04524	NO	-0.0884629	0.804878
YAL038W	4845.5	3989.78	4080.68	3734.49	3995.33	3623.76	3660.78	3781.95	NO	-0.160471	0.182155
YAL039C	75.168	56.6792	61.9845	58.1115	68.8943	63.4435	78.5844	63.603	NO	0.029523	1
YAL040C	172.942	131.361	155.442	110.87	165.751	144.493	147.26	166.002	NO	0.0356607	0.911315
YAL041W	32.4943	25.0433	29.0552	22.0409	28.7051	25.3491	28.2488	28.1882	NO	-0.0397959	0.856207
YAL042C-A	2.82038	3.52866	3.40853	3.65068	1.64448	2.12527	3.17524	2.04376	NO	-0.4386	0.713888
YAL042W	119.742	87.4007	96.5256	88.387	101.524	98.0405	101.749	96.1694	NO	-0.0413004	0.856752
YAL043C	37.8449	27.9814	30.7646	24.2644	35.2208	27.8047	30.3711	32.4709	NO	-0.0159931	1
YAL044C	116.313	92.8386	101.813	87.6999	106.135	93.7325	121.361	109.347	NO	0.0304532	1
YAL044W-A	101.361	89.137	97.6441	73.9684	106.556	90.52	103.436	106.945	NO	0.0958987	0.614152
YAL045C	1.25795	1.22777	2.16548	0.352605	1.60168	0.771186	1.41676	0.826446	NO	0.00660475	1
YAL046C	92.5562	79.8392	72.5653	78.6304	70.8659	72.0125	80.0194	73.3589	NO	-0.115374	0.712253
YAL047C	11.8422	9.49291	10.6649	8.47604	11.1421	11.2697	11.0506	10.197	NO	0.0175028	0.915668
YAL047W-A	0.835209	0.611669	1.64176	0.620947	0.706291	0.679091	1.24797	0.36824	NO	-0.196634	0.919017
YAL048C	10.2328	8.08093	8.73788	6.79568	10.2499	8.39948	8.45096	8.45386	NO	-0.00914654	1
YAL049C	52.1102	44.3819	39.6443	42.1289	42.9724	39.8679	48.0071	42.3778	NO	-0.0832831	0.784038
YAL051W	17.5956	15.7794	16.6387	12.0372	17.1458	14.5823	16.2855	16.0878	NO	-0.0258515	1
YAL053W	68.4501	47.5781	54.0437	44.047	60.9917	52.9145	59.6708	62.2829	NO	0.0430421	0.893339
YAL054C	7.34758	5.84189	6.42855	5.37901	6.3772	6.92175	6.45368	7.87149	NO	0.0373477	0.86319
YAL055W	14.4474	11.2373	9.63619	10.3309	12.1662	10.3004	13.9018	11.8556	NO	0.0112722	1
YAL056C-A	1.24093	1.08526	0.487975	1.10904	0	0.6061	1.11453	0	NO	-1.10801	0.612976
YAL056W	19.1391	15.7216	16.4215	14.0541	16.0253	15.1255	16.9604	16.3715	NO	-0.0741773	0.687386
YAL058W	17.4647	14.2678	15.4253	12.1185	18.5598	16.908	17.8121	16.9708	NO	0.113474	0.400513
YAL059C-A	1.77962	1.52432	1.57097	1.00147	0.895136	1.31335	0.401394	1.2072	NO	-0.491245	0.760571
YAL059W	77.677	62.5605	69.4345	73.4865	58.2153	64.5741	78.0418	59.3748	NO	-0.143233	0.731862
YAL060W	52.0498	43.3534	44.5959	34.5753	52.0747	41.8004	47.3519	48.903	NO	0.0302304	0.979352
YAL061W	6.71653	4.7499	5.5749	3.64349	6.38314	5.77133	6.93155	7.03389	NO	0.191088	0.598292
YAL062W	10.1567	7.03404	8.59064	7.36811	8.20123	7.48888	9.05174	8.11413	NO	-0.0641535	0.831711
YAL063C	2.72406	2.23015	2.41634	2.15402	2.62512	2.35819	2.96466	2.36269	NO	0.0116675	0.937773
YAL063C-A	4.22538	3.37613	2.4405	3.18377	4.50369	6.92969	5.17766	5.04255	NO	0.46004	0.623825
YAL064C-A	0.427695	0.579467	0.839816	0.480177	0.586758	1.57258	0.527666	0.287756	NO	0.062987	1
YAL064W	9.88928	8.51967	9.07624	6.64201	10.2985	9.93767	9.96656	6.16704	NO	0.0381275	0.969053
YAL064W-B	6.20157	5.67877	3.77917	3.84141	2.70009	3.40727	4.57117	3.74083	NO	-0.319616	0.690464
YAL065C	6.11831	4.34524	3.86608	4.7667	4.80272	4.70522	5.03824	0.662436	NO	-0.469706	0.805435
YAL066W	0	0.876977	0	0.352605	0	0.771186	0	0.826446	NO	0.124956	1
YAL067C	2.55037	2.02541	2.03737	2.39645	2.46574	2.26161	2.21568	2.42629	NO	-0.0217384	0.886378
YAL067W-A	0.564488	0.335002	0	0	0.722545	0	0	0	NO	-0.14639	0.935692
YAL068C	0	0.392138	0	0.86554	0.611546	0.310699	0.295785	0	NO	0.154053	1
YAL068W-A	0	0	0	0	0	0	0	0	NO	-1.20306e-16	1
YAL069W	0	0	0	0	0	0	0	0	NO	-1.20306e-16	1
YAR002C-A	167.543	140.555	149.384	123.482	140.47	146.214	146.331	153.306	NO	-0.040877	0.81454
YAR002W	63.6553	48.0323	51.0534	47.1209	51.6061	51.7254	52.0952	52.5976	NO	-0.0659706	0.762797
YAR003W	17.2105	14.937	14.8076	13.3104	16.2976	14.0915	17.1494	16.7562	NO	0.00284664	1
YAR007C	41.6679	33.1955	34.93	29.2757	36.9978	34.4836	36.9205	38.2579	NO	-0.00467101	1
YAR008W	20.9823	15.0092	17.6363	15.0506	15.795	14.2461	17.6141	15.5963	NO	-0.134232	0.622507
YAR009C	114.242	99.9797	120.259	100.864	80.6008	89.538	72.2706	74.2382	NO	-0.385772	0.00391451
YAR010C	41.19	0.505812	19.6406	36.0806	29.0254	0.348882	14.1355	3.12025	NO	-0.931856	0.859591
YAR014C	49.2271	38.3838	42.0264	37.3606	43.8071	41.8417	46.0308	42.2816	NO	-0.0196331	1
YAR015W	182.672	156.165	168.302	168.494	155.862	157.345	175.836	166.304	NO	-0.0904343	0.68456
YAR018C	36.4957	30.8313	27.8195	23.4238	30.6598	26.4349	30.3281	32.8922	NO	-0.0389034	0.969787
YAR019C	10.6076	7.81938	8.28563	5.96857	8.72537	7.35204	8.63024	8.92625	NO	-0.0200711	1
YAR019W-A	1.91763	2.55536	3.22791	1.52827	1.38835	1.67011	2.76239	1.81262	NO	-0.194991	0.863872
YAR020C	13.8451	9.33563	18.4052	14.2103	17.7089	8.69775	15.1822	14.2641	NO	-0.00855955	1
YAR023C	8.60072	7.45533	7.02435	6.22474	10.623	7.86603	7.62398	9.50017	NO	0.141451	0.767955
YAR027W	61.7921	46.4917	48.1388	39.9378	66.8197	54.2187	53.1635	62.3595	NO	0.137141	0.551432
YAR028W	25.0249	19.6925	18.7709	20.3611	23.6476	22.5629	23.881	22.8731	NO	0.0521178	0.845877
YAR029W	14.5086	18.2467	15.8513	10.7881	12.6265	15.5492	16.1482	13.1075	NO	-0.019815	0.98879
YAR030C	1.04181	1.14097	1.53613	0.872537	1.97721	0.954499	0.584672	2.07981	NO	0.0662617	1
YAR031W	8.40093	7.2428	5.99406	6.00121	6.81933	7.63578	9.11761	6.62677	NO	0.0305736	1
YAR033W	15.2711	12.1647	13.5612	10.8925	11.3861	12.5348	13.307	11.4655	NO	-0.114333	0.728328
YAR035C-A	20.7288	11.358	4.88128	19.9807	11.1048	6.81359	0	7.85392	NO	-0.861956	0.693645
YAR035W	4.28239	4.09619	4.6135	2.95098	4.7432	4.16783	4.47503	4.95103	NO	0.0857724	0.7715
YAR042W	43.7249	33.7722	37.6927	29.9252	39.2123	37.1727	36.9664	38.7923	NO	-0.0103055	1
YAR047C	7.03584	5.3408	5.76549	2.62022	7.45814	5.01856	3.94368	3.86775	NO	-0.0242452	1
YAR050W	3.75108	2.84923	2.99392	2.12233	3.23292	3.11579	3.23125	3.73626	NO	0.0780209	0.831711
YAR053W	10.182	10.2797	9.01692	9.16682	10.3846	8.74396	9.56684	10.1806	NO	-0.0140007	0.979622
YAR060C	16.4325	15.4202	15.2085	11.4243	16.8808	10.834	13.5892	13.212	NO	-0.0997413	0.808668
YAR061W	1.83356	1.52442	1.7365	1.54242	2.11211	1.70295	2.20302	2.41908	NO	0.171454	0.799316
YAR064W	2.2181	0.933385	1.22835	0.749004	0.424443	0	0.437502	0	NO	-1.4525	0.266482
YAR066W	0	0	1.03642	0.648532	0.821034	0	0.813082	0	NO	-0.0446298	1
YAR068W	1.66656	2.58782	0.958736	3.88331	3.5389	1.49815	1.3621	2.82891	NO	0.0104307	1
YAR069C	0.691126	1.16681	1.70644	1.17002	1.10314	0.636627	1.17098	0.901121	NO	-0.183736	0.882388
YAR070C	1.33086	0.840046	2.24613	1.49801	3.39554	0.98005	4.12502	1.30429	NO	0.340802	0.860264
YAR071W	20.6052	13.4578	13.3461	18.6436	14.2659	20.549	18.8324	19.8606	NO	0.0519268	1
YAR073W	2.87822	1.79064	2.22616	2.10452	1.53424	1.95396	2.07831	1.81395	NO	-0.249998	0.641284
YAR075W	3.32273	2.17585	2.29887	2.35677	3.14888	1.68529	2.17637	1.67929	NO	-0.212765	0.813373
YBL001C	182.739	198.751	185.384	200.695	180.145	190.748	184.562	189.746	NO	-0.053358	0.851945
YBL002W	1114.15	1187.87	1045.63	919.181	1045.01	1079.09	970.134	1061.31	NO	-0.0587667	0.699831
YBL003C	1421.01	1275.98	1239.22	1284.23	1378	1170.9	1185.96	1251.41	NO	-0.0825755	0.651209
YBL004W	45.2207	40.2103	45.2544	42.0018	42.6266	42.7038	41.9187	43.7407	NO	-0.0767653	0.293976
YBL005W	10.201	10.2392	10.8078	8.39177	11.0971	10.2366	9.47066	10.8791	NO	-0.0137816	0.859591
YBL005W-A	24.3401	12.8165	20.5711	8.57634	17.9829	20.86	13.8671	21.2255	NO	0.110437	0.950096
YBL005W-B	45.6759	41.6819	54.453	40.9904	40.7693	36.8291	39.2207	44.0543	NO	-0.191028	0.130933
YBL006C	60.0395	64.7543	56.8884	51.9229	62.6112	53.562	59.6562	59.2778	NO	-0.0418688	0.807642
YBL006W-A	0	1.37089	0	0	0	0	0	1.64429	NO	0.0375061	1
YBL007C	63.2199	57.4993	62.2532	53.345	65.2609	63.829	60.3673	62.5386	NO	-0.00104798	0.777113
YBL008W	14.3398	13.458	14.1498	12.0156	15.3973	14.6529	15.0843	15.1149	NO	0.0461188	0.745622
YBL008W-A	1.53387	3.00509	0.514048	0.588233	1.95786	3.8768	0	0	NO	-0.45526	0.882388
YBL009W	17.1314	15.8837	16.5579	13.7084	17.1889	16.0507	15.9084	18.0671	NO	-0.00308414	0.856752
YBL010C	16.6295	18.546	16.3542	13.2573	18.0942	15.8233	14.6689	14.7952	NO	-0.0774971	0.762814
YBL011W	45.4305	38.0918	45.3767	38.1519	47.4926	38.9712	39.2878	42.7499	NO	-0.0567112	0.689529
YBL012C	0.582771	1.2585	0.190764	0.874459	0.979745	1.9083	1.31356	0.788486	NO	0.549214	0.758477
YBL013W	5.18922	5.34822	4.54943	4.09372	5.54294	3.86182	5.33376	5.32089	NO	-0.0222796	1
YBL014C	26.6255	22.8286	26.6837	22.333	26.4893	25.8319	25.5464	25.3929	NO	-0.0156004	0.825098
YBL015W	14.7067	13.2145	14.7575	10.9164	15.4082	12.8062	12.9008	13.3814	NO	-0.0433273	0.807642
YBL016W	63.4181	56.444	65.1989	57.6753	74.6345	64.4054	59.3227	63.1354	NO	0.0109427	1
YBL017C	43.806	40.6837	44.2082	37.6539	46.3584	43.1245	40.3889	42.7115	NO	-0.0298945	0.719085
YBL018C	30.6926	33.5601	34.3376	35.4156	38.9449	30.5328	34.8092	37.8473	NO	0.0195203	1
YBL019W	7.37697	7.84597	7.96771	6.54825	8.55988	8.66275	6.94248	7.923	NO	0.0107247	0.883082
YBL020W	25.8271	23.5655	26.9927	20.1015	28.6372	26.6456	24.895	26.2316	NO	0.0379447	0.785682
YBL021C	31.7503	33.3423	35.5994	26.208	32.1951	27.7945	33.1637	30.1824	NO	-0.0645253	0.805601
YBL022C	59.4812	58.4695	60.8078	51.9999	64.1246	60.3006	54.9524	59.5372	NO	-0.0319506	0.73826
YBL023C	18.3722	17.5316	18.6233	15.7044	18.9185	16.9867	18.4008	19.5481	NO	-0.0151847	0.838566
YBL024W	67.2657	63.3924	72.8636	62.6952	67.6716	64.8597	64.1979	66.9546	NO	-0.0735842	0.30884
YBL025W	21.8203	25.0457	25.6366	16.2613	27.1961	21.7036	22.3633	20.9658	NO	0.00743036	0.939014
YBL026W	336.576	351.446	346.212	306.528	360.549	344.512	347.893	305.108	NO	-0.00446075	0.895506
YBL027W	1805.39	1719.48	1797.8	1868.58	1972.61	1814.94	1837.27	1917.55	NO	-0.00425479	1
YBL028C	580.457	559.165	559.829	503.411	580.616	523.723	533.382	527.175	NO	-0.0425986	0.713473
YBL029C-A	78.0154	83.9499	73.336	68.9109	79.1113	83.115	63.5368	89.6593	NO	0.0160389	1
YBL029W	8.30773	7.61502	9.45832	5.66711	9.12823	10.1031	8.79994	8.56883	NO	0.116927	0.730587
YBL030C	264.908	250.646	281.257	233.436	273.199	246.906	262.165	261.149	NO	-0.0463206	0.639368
YBL031W	16.6746	12.5375	14.716	10.3135	14.6763	14.2041	15.0885	17.0189	NO	0.069265	0.825921
YBL032W	105.931	92.56	104.419	89.8684	110.277	107.21	97.306	104.133	NO	0.00357982	0.831711
YBL033C	55.3363	49.6538	51.5202	43.4768	58.9551	50.0845	50.6993	58.3618	NO	0.0260307	0.826208
YBL034C	12.1604	11.7864	11.4581	9.25521	11.8847	11.4758	11.1382	12.2677	NO	-0.0165149	1
YBL035C	15.5524	13.9265	14.8407	13.5678	15.0502	14.4431	14.7753	14.5495	NO	-0.0484114	0.754
YBL036C	66.394	62.8754	62.6178	63.1108	67.9212	69.2057	66.2201	64.1229	NO	-0.0106737	1
YBL037W	13.5946	13.4589	13.8624	10.9328	15.0299	13.9578	12.8548	14.2002	NO	0.0139217	0.855285
YBL038W	45.3454	42.6144	43.582	42.323	49.202	47.5018	49.7148	41.9199	NO	0.0213401	1
YBL039C	102.087	91.4403	101.934	102.95	99.8796	96.8152	97.2871	103.395	NO	-0.0666864	0.708008
YBL039C-A	0	0	0	0	0	0	0	0	NO	-1.20306e-16	1
YBL039W-B	89.7305	80.1755	84.8154	97.8896	82.4901	88.849	80.0213	93.6265	NO	-0.0236486	1
YBL040C	77.7849	72.5443	76.0343	67.8295	78.7519	82.7583	73.8738	77.0188	NO	0.00495446	0.865051
YBL041W	192.394	180.825	182.773	160.182	194.076	182.288	186.906	184.262	NO	-0.0124881	0.805601
YBL042C	37.3522	30.6841	37.1843	31.5805	42.1042	42.0481	39.16	42.969	NO	0.13325	0.0592295
YBL043W	15.7473	15.9095	16.832	9.03889	26.4972	27.0766	20.6685	24.0095	NO	0.499229	0.0659495
YBL044W	1.13405	0.739628	0.667721	2.02909	1.14678	3.60242	1.27402	1.52047	NO	0.413044	0.786345
YBL045C	79.9453	73.797	78.7252	59.5753	87.3943	74.105	73.2404	84.6526	NO	0.0294072	0.855585
YBL046W	20.3598	21.1246	21.4906	19.9672	23.2135	21.7904	23.9704	23.7035	NO	0.0472453	0.783399
YBL047C	71.9311	67.7235	72.3815	61.9736	74.3868	69.5229	67.9564	74.2544	NO	-0.0229643	0.716311
YBL048W	4.93732	3.09516	4.25339	2.42282	2.75497	1.89171	3.12749	2.8435	NO	-0.313181	0.784374
YBL049W	14.7654	14.778	16.472	13.1313	15.1455	14.1274	13.99	13.8413	NO	-0.0706813	0.831509
YBL050W	45.2364	43.6333	42.6261	41.2756	45.6999	48.1896	48.352	53.954	NO	0.0659985	0.726678
YBL051C	78.9009	68.3759	74.3972	55.1534	86.1814	73.2016	72.8234	86.1551	NO	0.0797522	0.690464
YBL052C	23.404	23.8954	26.8571	22.3014	26.7477	25.5991	23.7459	25.1176	NO	-0.016673	0.845877
YBL053W	7.48358	8.84387	6.91568	5.67744	5.56031	4.84787	5.94241	6.21306	NO	-0.268309	0.693645
YBL054W	72.6689	59.6052	66.7544	63.661	68.0175	67.7314	66.4875	70.7292	NO	-0.0237131	0.863872
YBL055C	27.9374	24.5657	27.1977	26.2636	26.8367	25.4862	26.4658	25.9985	NO	-0.0732421	0.619817
YBL056W	64.7537	61.615	65.3289	60.0511	69.6954	60.8982	64.2207	66.5898	NO	-0.0267881	0.78617
YBL057C	55.588	55.9754	57.5966	55.2745	53.5605	57.0426	56.682	60.8766	NO	-0.0389848	0.845321
YBL058W	114.702	109.182	118.509	96.8483	124.698	109.196	110.409	115.217	NO	-0.0165263	0.783753
YBL059C-A	88.5322	101.843	93.0332	83.8278	97.115	75.7186	84.5498	81.0128	NO	-0.110027	0.542962
YBL059W	15.461	15.2278	13.5604	15.5945	13.6005	16.0837	14.229	18.4423	NO	-0.0168814	1
YBL060W	12.7607	12.2239	13.0189	10.3904	13.3185	13.4083	12.3867	13.8987	NO	0.028459	0.826887
YBL061C	38.5644	34.9922	36.1289	32.4367	39.0642	39.4614	33.4592	39.3054	NO	-0.00356649	0.863872
YBL062W	0.641542	1.04304	0.209954	0	1.89006	0.262097	0.240588	1.15103	NO	0.589234	0.820874
YBL063W	9.12392	8.29298	9.22006	7.74918	9.96013	9.5174	9.68205	10.5334	NO	0.0783158	0.512189
YBL064C	98.3564	99.0939	109.196	91.0883	107.664	106.437	99.1435	96.8217	NO	-0.0268567	0.847142
YBL065W	3.3316	4.48266	6.79978	4.29412	6.80712	6.57227	4.60111	4.09952	NO	0.131602	0.856752
YBL066C	15.5529	13.9489	15.5637	12.0087	15.8618	14.9213	14.2662	16.5326	NO	0.0129141	0.847142
YBL067C	33.5959	30.3409	33.142	27.7222	36.098	32.3813	31.2828	34.777	NO	0.0105688	0.811298
YBL068W	38.6943	36.6516	35.671	37.2326	36.9891	37.2458	34.1945	39.6967	NO	-0.0627491	0.73618
YBL068W-A	56.6001	65.336	69.4993	58.9525	58.0175	58.0083	64.2818	45.4413	NO	-0.110639	0.779693
YBL069W	15.5751	15.9048	15.9592	15.9779	16.1704	15.7925	17.6559	16.2866	NO	-0.0255874	0.99104
YBL070C	1.4658	1.29474	0.864823	1.63764	1.86454	1.07541	0.65728	1.5471	NO	-0.0817854	1
YBL071C	2.20142	2.45554	1.85613	2.46824	2.0021	4.24152	4.95866	2.89256	NO	0.356488	0.799854
YBL071C-B	11.5152	6.43374	15.8738	2.79754	12.6321	16.5519	14.9424	18.9086	NO	0.487983	0.7715
YBL071W-A	147.54	133.422	132.736	126.957	133.39	123.314	131.94	135.778	NO	-0.0330674	0.851825
YBL072C	1489.51	1591.1	1546.29	1602.96	1600.96	1561.41	1418.84	1484.7	NO	-0.081054	0.713731
YBL073W	0.308582	0.515861	0.607627	0.346117	0.787133	0	0.347499	0	NO	-0.595095	0.781308
YBL074C	7.51598	8.49445	6.87494	7.41276	8.87246	9.59989	7.79048	7.52349	NO	0.0450813	0.935665
YBL075C	45.765	56.8839	52.0986	42.1859	52.9995	44.7735	45.1501	49.1568	NO	-0.0860932	0.749189
YBL076C	177.385	159.522	171.078	154.414	175.036	172.384	160.75	170.831	NO	-0.0411205	0.639649
YBL077W	2.40509	1.65101	1.68297	1.93468	2.59035	2.11467	1.93725	2.56268	NO	0.139389	0.862377
YBL078C	34.0036	41.6494	34.34	27.3076	38.6042	54.6218	40.0432	47.9037	NO	0.248347	0.426519
YBL079W	41.6139	36.6481	40.6064	31.9018	39.8313	37.3953	36.5089	39.6736	NO	-0.0454503	0.653648
YBL080C	7.24734	7.60511	7.88898	6.19362	8.84532	7.70645	7.86374	9.44472	NO	0.0930261	0.68456
YBL081W	101.304	74.9569	96.5963	72.9033	107.153	94.2368	107.653	116.127	NO	0.152585	0.408768
YBL082C	22.6119	20.1299	21.2089	17.1799	24.6955	21.7058	22.0125	25.3411	NO	0.0835918	0.567119
YBL083C	14.3386	14.407	12.8175	13.436	15.9995	13.4658	15.1209	14.4481	NO	0.0299781	0.907865
YBL084C	11.8931	11.8321	12.3951	9.46086	12.8818	12.2792	11.5772	13.5392	NO	0.0357934	0.81452
YBL085W	40.2433	34.1668	38.9117	30.8429	40.3773	37.376	36.4413	39.1346	NO	-0.000262464	0.833604
YBL086C	17.8682	17.3062	16.7589	15.1361	17.1987	17.5351	18.1553	16.9282	NO	-0.0220473	0.847142
YBL087C	979.268	938.502	961.601	976.559	1040.04	952.303	913.601	986.483	NO	-0.0295792	0.874346
YBL088C	7.62315	7.80331	7.89751	6.56151	8.05944	7.84336	7.48273	7.86478	NO	-0.0211251	0.81831
YBL089W	8.76883	9.8169	10.6832	8.585	11.0063	11.696	8.88794	12.463	NO	0.0839498	0.784898
YBL090W	37.8026	33.4135	35.0284	29.1866	33.6581	31.5464	30.1892	33.1299	NO	-0.0980548	0.653648
YBL091C	92.6232	81.1105	85.7432	82.2038	95.1747	91.3975	88.4375	94.222	NO	0.0153502	0.824158
YBL091C-A	14.7264	14.6806	13.6906	11.0642	18.2991	15.3491	13.1043	15.0766	NO	0.082333	0.799316
YBL092W	5354.18	5982.07	5368.2	5198.61	5709.23	5771.61	4982.59	5504.07	NO	-0.0328463	0.857916
YBL093C	196.77	179.654	190.913	178.288	187.131	184.542	188.497	178.366	NO	-0.064663	0.618022
YBL094C	4.10921	3.60757	3.76589	4.89048	2.08252	3.34022	2.76239	2.9002	NO	-0.406022	0.68456
YBL095W	7.69852	9.08711	7.90385	8.16368	8.8372	7.2557	8.19111	8.85856	NO	-0.0510413	0.845877
YBL096C	3.77385	2.28014	1.23742	1.05782	1.20126	0	1.77095	2.06612	NO	-0.732577	0.781473
YBL097W	10.8892	10.3363	11.2702	8.88552	11.1682	9.28146	10.8417	11.9226	NO	-0.0226827	1
YBL098W	10.8647	9.79135	11.6549	11.7304	14.4961	12.6169	12.5363	13.3259	NO	0.121682	0.512624
YBL099W	173.74	176.909	175.955	159.978	179.977	163.613	172.577	167.264	NO	-0.0690606	0.42686
YBL100C	5.16042	9.27953	6.26902	3.39586	6.95839	4.83376	6.48184	5.99198	NO	0.0356582	1
YBL100W-A	0	0	0	0	0	0	0	0	NO	-1.20306e-16	1
YBL100W-B	2.20654	0.435128	0.420315	1.76267	0.361259	2.86464	2.67146	0.46074	NO	0.0783947	1
YBL100W-C	0	3.59389	2.16226	4.83479	2.69162	11.0797	2.57649	2.54789	NO	0.37577	0.845877
YBL101C	19.6107	18.3255	19.0177	15.2634	19.1743	17.8729	17.4155	19.8902	NO	-0.0346283	0.781473
YBL102W	42.9779	41.348	41.7975	34.302	48.3889	40.8788	45.1989	44.1622	NO	0.0542558	0.7715
YBL103C	24.125	21.7626	22.5117	16.7986	23.2471	20.7946	19.3368	23.5376	NO	-0.0383322	0.850449
YBL104C	12.1704	10.6956	11.6075	10.0737	12.8977	11.5461	12.0988	12.2967	NO	0.0270395	0.809981
YBL105C	33.9114	31.5212	33.8804	26.7603	36.1331	34.3905	31.618	33.1271	NO	0.00670896	0.845877
YBL106C	4.85948	4.60534	5.09106	4.04469	5.48864	4.90692	5.11662	5.11583	NO	0.0394854	0.820146
YBL107C	48.1403	50.2333	48.5979	46.188	50.709	52.8832	55.186	45.0573	NO	-0.00190118	1
YBL107W-A	0	0	0	0	0	0	0	0	NO	-1.20306e-16	1
YBL108C-A	0	0	0.504002	0.792287	0	5.51561	0	0	NO	0.193808	0.958842
YBL108W	0	0	0.314978	0	0	0	0	0.420103	NO	0.0538115	1
YBL109W	0.53877	1.47561	0.52899	0.601279	0.341026	1.31321	2.11387	0	NO	-0.240091	1
YBL111C	6.53939e-07	0	0	0	0	1.99614e-05	0.195217	3.22069e-08	NO	0.722405	0.808668
YBL112C	0.124204	0.70183	0.182754	0.0419002	0.973484	0	0	0	NO	-0.34437	0.867627
YBL113C	12.5517	11.7655	13.6913	8.84908	14.3271	12.1468	8.78845	12.066	NO	-0.0583002	0.903158
YBL113W-A	2.1217	1.46644	2.6928	0.663525	0	1.26205	2.95693	3.56908	NO	-0.481594	0.936648
YBR001C	13.0107	11.9943	13.6595	10.0714	14.113	12.8311	12.3155	13.9767	NO	0.0271542	0.832843
YBR002C	57.9203	51.3607	55.2065	55.2999	51.5577	51.2042	53.8258	57.892	NO	-0.0842427	0.651209
YBR003W	33.0349	29.8392	29.8108	25.2466	34.1695	29.5733	27.5179	33.2259	NO	-0.00902053	1
YBR004C	22.4579	19.1631	22.75	17.9261	23.4516	20.5952	21.8537	22.2505	NO	0.0094834	0.860559
YBR005W	23.6222	20.0082	24.3366	21.676	28.6775	18.8102	25.5917	22.1941	NO	-0.00371559	1
YBR006W	8.58447	8.79054	9.27818	6.8623	9.17556	8.80878	7.56477	8.34758	NO	-0.048962	0.81831
YBR007C	20.3815	18.6615	19.7135	15.8355	22.22	20.4085	19.7937	22.3871	NO	0.0656438	0.600271
YBR008C	11.2424	10.5479	11.3343	8.53225	14.1114	10.8797	10.619	13.3068	NO	0.0945847	0.68456
YBR009C	3128.09	3253.19	2992.26	2798.35	3100.52	2911.35	2924.89	2899.54	NO	-0.0508044	0.639254
YBR010W	974.689	896.124	912.895	937.434	997.307	872.918	1033.43	1022.43	NO	0.0145188	1
YBR011C	790.466	703.389	731.773	646.706	811.76	744.263	712.205	826.253	NO	0.0156163	0.777113
YBR012C	8.46374	13.3289	11.1358	9.12641	3.3989	5.09739	6.90859	5.12936	NO	-0.759735	0.0721489
YBR012W-A	12.5616	10.0637	12.3023	16.3455	0.651721	6.12919	0.860333	1.60806	NO	-2.15656	0.248357
YBR012W-B	13.0135	14.6227	17.6383	10.7741	7.91168	7.70973	8.08905	9.44666	NO	-0.579652	0.0078931
YBR013C	27.2523	30.2707	30.0056	17.9848	36.7401	33.9712	28.6334	30.9882	NO	0.191655	0.471634
YBR014C	47.8107	44.912	45.1739	44.1126	42.6591	46.0762	43.8161	46.6256	NO	-0.0697183	0.713888
YBR015C	72.3634	64.3158	71.0142	60.1847	75.5129	67.7862	64.376	73.4251	NO	-0.0160883	0.794129
YBR016W	247.885	194.709	214.316	154.936	255.758	227.978	242.064	235.724	NO	0.147595	0.448587
YBR017C	43.4163	38.9271	41.723	34.8233	45.9611	40.1951	39.5325	46.6804	NO	0.0155247	0.832781
YBR018C	0.989066	1.36208	1.13991	1.28427	2.06595	1.70212	1.33607	1.48635	NO	0.249655	0.726526
YBR019C	1.16692	0.993758	1.13657	1.1434	1.23547	1.47952	0.970139	1.1996	NO	0.0203714	0.926868
YBR020W	3.92995	4.79331	3.54566	4.43431	4.62032	3.90632	3.52729	4.49459	NO	-0.0728721	0.856579
YBR021W	13.4361	10.9964	13.7809	11.1363	12.6865	12.1322	11.2959	11.5343	NO	-0.0959133	0.486573
YBR022W	26.7414	28.631	26.8074	24.0927	30.1553	34.7162	28.6659	32.131	NO	0.117347	0.607615
YBR023C	58.9167	53.7756	57.5118	51.3397	61.7678	56.825	54.2276	58.2889	NO	-0.0243951	0.736008
YBR024W	14.898	16.2352	16.0536	13.3837	17.5255	16.0038	15.3185	13.8589	NO	-0.0260649	0.861507
YBR025C	373.027	378.697	382.413	328.811	418.83	391.148	349.309	378.247	NO	-0.0132375	0.823429
YBR026C	36.4111	38.3108	35.923	31.6058	40.8406	36.9165	35.5823	37.3263	NO	-0.00373559	0.867752
YBR027C	1.36974	2.25473	2.68992	3.05655	2.42961	3.0062	2.45546	4.3503	NO	0.238087	0.834309
YBR028C	17.8156	15.092	16.9598	15.672	17.9491	17.8416	18.2882	17.1673	NO	0.0208732	0.855375
YBR029C	47.0996	43.8115	48.423	41.6475	47.7978	43.54	44.5503	47.7357	NO	-0.0482602	0.685533
YBR030W	16.2123	13.7244	15.9577	14.7371	17.4586	16.3604	15.6228	16.9347	NO	0.0271572	0.834309
YBR031W	1117.75	990.739	1066.52	995.008	1172.85	1031.69	1028.54	1145.88	NO	-0.0135914	0.775914
YBR032W	47.3205	61.2155	46.8965	48.7833	64.0961	53.3053	56.9288	54.6553	NO	0.0967045	0.762797
YBR033W	3.31885	3.07859	3.17034	2.67141	3.50584	2.91477	3.32647	3.25446	NO	-0.00508403	0.866768
YBR034C	194.518	163.923	189.536	201.622	207.001	191.75	198.051	194.961	NO	-0.00428831	1
YBR035C	122.358	104.882	119.175	100.424	135.341	110.328	118.001	124.623	NO	0.0329248	0.801136
YBR036C	65.8	58.0349	59.3376	51.3315	73.4094	62.4499	56.8572	70.8603	NO	0.0526452	0.777113
YBR037C	14.2297	13.8545	14.2889	13.4657	18.2862	16.497	14.0369	15.4441	NO	0.0760802	0.763479
YBR038W	47.7679	41.7872	46.656	36.0277	56.8856	50.9941	50.5204	57.6814	NO	0.164358	0.0321994
YBR039W	136.276	146.068	150.886	117.29	153.522	128.089	130.483	144.053	NO	-0.0484807	0.7715
YBR040W	2.09782	2.16427	2.33155	2.65826	2.02925	2.71398	1.8649	1.92541	NO	-0.146157	0.806561
YBR041W	32.2118	31.3426	32.4823	27.5565	33.8685	31.6832	28.3933	33.7903	NO	-0.0329158	0.781473
YBR042C	26.7913	21.9874	25.5256	20.9025	23.0999	23.3479	22.9444	25.3008	NO	-0.0636219	0.702203
YBR043C	12.3315	12.4741	13.8588	10.1346	13.4891	13.7206	13.6529	12.4269	NO	0.0278287	0.926705
YBR044C	12.2475	12.1489	12.1911	10.8058	13.6346	12.0463	11.9047	12.7832	NO	-0.00409129	0.857916
YBR045C	2.57925	2.78414	2.94643	2.87585	3.19632	2.88245	3.48446	3.23319	NO	0.0678876	0.831711
YBR046C	16.6739	17.3243	17.7391	15.0114	17.3399	17.7182	17.043	17.4134	NO	-0.0186997	0.851945
YBR047W	7.05381	8.76936	7.51163	6.16232	8.52926	8.2885	6.90444	7.62302	NO	0.0161763	0.903158
YBR048W	1741.33	1915.4	1782.24	1574.48	1839.08	1817.33	1614.68	1695.58	NO	-0.0502434	0.736874
YBR049C	31.662	30.9053	31.1672	27.7741	31.4839	30.8075	30.6672	34.0147	NO	-0.0217237	0.804878
YBR050C	4.91306	4.84919	4.50193	4.76008	6.41319	5.44384	4.8215	4.16929	NO	0.0181451	0.947279
YBR051W	3.97098	3.52708	2.43988	4.71343	3.76746	3.93965	5.57267	5.29714	NO	0.21264	0.810787
YBR052C	96.9465	91.1587	103.186	91.7087	103.716	101.349	96.8612	95.895	NO	-0.0160191	0.86319
YBR053C	22.453	27.0801	23.88	20.6372	26.2256	23.0247	22.2317	22.4644	NO	-0.0602203	0.801617
YBR054W	59.081	61.6539	60.5623	44.0215	28.9517	22.8364	21.6406	23.5362	NO	-0.901299	0.000106703
YBR055C	17.9442	16.7834	17.9747	15.9884	19.1288	17.1111	16.6277	18.7079	NO	-0.025822	0.79754
YBR056C-B	4.78904	13.9788	5.25639	7.28606	6.15034	4.9573	5.73374	5.83689	NO	-0.230282	0.866427
YBR056W	30.6183	31.1592	30.892	26.9841	31.3755	29.8625	29.8379	32.1441	NO	-0.0336422	0.784374
YBR056W-A	60.1127	85.9461	81.9936	53.2508	76.6419	77.9277	94.5777	78.7544	NO	0.171958	0.618715
YBR057C	34.3925	34.4607	35.0741	30.1548	35.8471	32.6806	35.7143	36.4156	NO	-0.0132767	0.847142
YBR058C	28.313	25.0383	27.9023	23.4096	30.0932	27.984	26.1846	30.0117	NO	0.0232228	0.794129
YBR058C-A	619.26	633.673	669.35	517.664	628.482	618.308	541.585	529.158	NO	-0.0520089	0.713731
YBR059C	35.2497	32.8151	35.195	29.8154	36.0206	33.5702	33.2052	36.0944	NO	-0.0226077	0.759958
YBR060C	27.4085	26.3074	27.2198	22.601	29.7001	30.4581	26.3959	28.6618	NO	0.0431702	0.751212
YBR061C	36.1621	33.4169	39.8233	34.6239	41.174	38.4305	33.6102	34.389	NO	-0.0371523	0.851825
YBR062C	27.2369	34.3328	29.7213	26.6994	31.1572	28.8411	29.4232	32.8058	NO	-0.0109237	0.89786
YBR063C	19.3753	18.4674	19.8226	15.6823	19.7953	18.7853	16.3595	19.3358	NO	-0.0488082	0.784898
YBR064W	0.869052	0.742887	0	0	0.436754	0.213993	0.196108	0.235627	NO	0.199177	1
YBR065C	20.2773	21.2359	22.8645	20.5313	19.9567	23.4754	20.5906	21.5729	NO	-0.0546952	0.81033
YBR066C	26.8763	23.8326	24.4341	20.0987	30.2178	28.442	26.1383	26.6399	NO	0.104847	0.614152
YBR067C	1136.98	929.195	1115.8	766.591	645.816	600.087	538.273	722.772	NO	-0.502378	0.00481474
YBR068C	83.6018	78.1531	84.1909	68.1	92.421	85.2599	86.5701	87.3576	NO	0.0509048	0.572816
YBR069C	110.319	89.207	107.302	96.4163	104.772	100.561	96.6365	97.533	NO	-0.071442	0.554267
YBR070C	14.1179	18.0276	17.5854	14.959	16.5069	15.012	18.3887	13.8515	NO	-0.0716056	0.845877
YBR071W	69.3246	75.0668	71.4759	53.823	72.7428	66.5175	67.4752	72.903	NO	-0.0116233	1
YBR072C-A	18.3821	14.3219	30.1248	12.6316	16.2145	22.0851	15.2039	19.6067	NO	0.00438332	1
YBR072W	43.3598	47.053	44.8518	35.5741	60.6184	46.1979	47.0726	49.6277	NO	0.119218	0.470532
YBR073W	35.4633	34.018	36.99	31.3623	38.491	35.873	33.732	36.7824	NO	-0.0160479	0.786906
YBR074W	26.7112	24.6942	25.6489	23.0943	26.7571	25.1703	22.9015	25.4184	NO	-0.0657838	0.497581
YBR076C-A	32.3856	26.369	30.5889	23.1898	32.307	27.3568	24.0605	25.5826	NO	-0.0344254	0.882246
YBR076W	3.51349	3.10214	3.97496	2.46167	4.01538	2.42307	2.62377	3.6781	NO	-0.0928239	0.845877
YBR077C	24.4868	26.7979	21.4947	20.5192	28.5483	37.0146	31.8737	30.5329	NO	0.270635	0.209098
YBR078W	591.384	593.582	617.097	474.403	612.755	564.632	542.817	647.605	NO	-0.0211493	0.883785
YBR079C	134.39	123.255	132.291	116.569	132.677	125.637	124.666	134.976	NO	-0.043235	0.609749
YBR080C	41.131	40.4848	42.9295	35.0917	44.3412	42.7925	40.9638	42.7048	NO	0.00406291	0.818119
YBR081C	19.1539	19.3903	20.0472	16.5493	19.6823	19.1026	19.7298	20.3057	NO	-0.0170595	0.831711
YBR082C	1212.2	1178.77	1213.65	882.667	1301.85	1215.15	1093.32	1247.87	NO	0.0440113	0.786345
YBR083W	64.013	57.723	65.9115	47.1682	54.9585	56.0197	50.1365	54.4941	NO	-0.141908	0.178236
YBR084C-A	1829.02	1726.89	1816.21	1739.82	1936.3	1869.29	1823.17	1943.5	NO	0.0108874	0.823625
YBR084W	110.549	96.681	110.023	93.3596	116.867	105.551	102.436	106.712	NO	-0.0152545	0.773408
YBR085C-A	496.474	536.126	475.635	327.162	684.909	531.228	552.108	561.601	NO	0.245645	0.119963
YBR085W	5.83177	6.12613	6.12817	6.52496	5.08982	6.07282	5.25553	4.24638	NO	-0.241065	0.391718
YBR086C	78.833	70.7232	78.9854	61.7432	79.6974	74.8335	72.3774	80.4162	NO	-0.00551378	0.808668
YBR087W	25.0161	24.4383	24.3524	23.3859	26.5365	25.59	25.9699	28.2633	NO	0.0278918	0.834309
YBR088C	90.1047	94.1392	94.463	85.3412	96.7283	90.9969	83.6893	96.6011	NO	-0.0483905	0.713473
YBR089C-A	275.258	259.134	241.997	221.873	262.271	245.449	242.18	261.058	NO	-0.004927	0.878544
YBR089W	2.44613	2.27823	0.796836	0.92448	1.78391	2.03405	1.27923	1.25924	NO	0.0300291	1
YBR090C	30.5491	24.0205	21.8597	17.8947	21.5255	16.33	23.4903	18.1057	NO	-0.194697	0.634343
YBR091C	47.8853	37.1589	42.6858	35.394	45.5558	43.8014	52.1026	44.9253	NO	0.11093	0.726526
YBR092C	305.056	264.532	291.092	249.182	239.865	218.614	224.375	253.618	NO	-0.232227	0.00167738
YBR093C	48.6322	45.2152	41.561	47.2394	25.4616	34.162	26.7815	29.1992	NO	-0.525537	0.0138449
YBR094W	23.0023	20.6934	22.1927	18.2228	23.3617	23.1754	19.4363	23.6644	NO	-0.00156386	1
YBR095C	26.8253	24.6635	25.6081	22.0528	28.6059	26.4237	24.8686	25.3921	NO	-0.00205489	0.858015
YBR096W	100.332	103.302	98.5094	80.5983	105.603	103.817	87.5057	103.862	NO	-0.00867901	1
YBR097W	8.97996	8.54771	9.48366	6.96484	8.77064	8.41744	7.77107	9.49911	NO	-0.0493373	0.784898
YBR098W	4.29786	5.33326	4.93964	4.63219	4.28665	5.58512	4.59367	4.80072	NO	-0.0638216	0.856575
YBR099C	1.47508	0.799017	0.414108	0.473736	1.33031	0.775508	0.711862	1.4197	NO	0.292906	0.857916
YBR101C	75.5312	71.9351	78.1876	59.473	83.1421	75.588	75.2872	82.3659	NO	0.0485973	0.710127
YBR102C	17.198	17.298	17.8151	15.6676	20.1419	18.9121	19.2799	19.6754	NO	0.0725341	0.497581
YBR103C-A	0	1.4248	0	3.56732	0	0	3.55123	0	NO	-0.301095	0.965242
YBR103W	9.66313	9.49788	10.3654	8.47338	10.2749	8.82145	10.6854	10.1194	NO	-0.0156634	0.869068
YBR104W	27.8267	27.4232	28.7483	24.3818	30.4356	30.6737	26.8764	28.2816	NO	0.00956966	0.860559
YBR105C	167.926	126.764	159.322	125.48	187.519	161.527	169.753	173.631	NO	0.123234	0.363057
YBR106W	461.759	475.143	444.029	444.777	495.931	492.389	500.586	509.171	NO	0.0391	0.81721
YBR107C	9.31479	9.2934	11.6872	8.09406	13.0219	9.12006	10.123	9.37686	NO	0.0222305	1
YBR108W	16.4765	14.4445	16.6658	10.9575	16.4983	14.6907	14.64	16.9514	NO	0.0146443	1
YBR109C	363.834	409.227	364.228	346.96	382.104	347.999	360.733	349.971	NO	-0.0700693	0.639254
YBR109W-A	5.2231	2.06566	3.52252	4.71979	10.3983	5.92352	3.3642	6.55373	NO	0.471919	0.730587
YBR110W	24.0448	27.5918	26.7601	22.0034	29.7024	27.0249	24.7926	27.8085	NO	0.0235003	0.971321
YBR111C	109.827	116.309	108.583	95.5245	119.707	114.208	100.217	110.247	NO	-0.0238592	0.863574
YBR111W-A	68.3103	81.8215	71.1232	76.8085	91.8752	86.1881	80.4528	94.4333	NO	0.151657	0.492016
YBR112C	56.9907	47.037	56.2905	43.0222	60.0761	54.5202	54.5415	58.435	NO	0.0521113	0.687362
YBR113W	1.28451	1.58337	1.81525	1.28771	2.68122	1.58619	1.29427	2.53028	NO	0.214974	0.831711
YBR114W	33.0587	28.9571	33.6389	28.1164	31.9219	32.0816	31.6655	31.8113	NO	-0.0334494	0.771044
YBR115C	0	0	0	0	0	0	0	0	NO	-1.20306e-16	1
YBR116C	1.90317	1.16364	1.73683	0.756369	1.63897	1.6884	1.38957	1.64822	NO	0.137265	0.87655
YBR117C	3.61718	2.6572	3.43905	3.01984	4.12491	2.99023	3.44877	2.86929	NO	-0.0152337	1
YBR118W	4064.48	4038.4	4061.54	4428.94	4089.45	4062.77	4048.36	4052.76	NO	-0.0836537	0.713888
YBR119W	13.6941	12.4223	13.25	12.228	14.5671	12.9097	12.9211	11.8734	NO	-0.0484792	0.823625
YBR120C	25.1864	27.5361	29.7092	22.4133	28.198	29.2311	28.5436	26.9071	NO	0.0331465	0.845877
YBR121C	165.061	155.973	163.935	156.665	168.968	167.811	157.898	171.611	NO	-0.0279647	0.7715
YBR121C-A	0	0	0	0	0	0	0	0	NO	-1.20306e-16	1
YBR122C	70.3786	69.8878	74.2268	61.6774	75.9973	65.2061	70.7646	68.4241	NO	-0.0334409	0.807642
YBR123C	14.1259	14.0802	15.8024	11.9399	16.3339	13.435	15.5681	16.4915	NO	0.0361576	0.847142
YBR124W	0.474486	0.646139	0.931479	1.59109	0.89864	0.868201	0.53242	0.950763	NO	-0.0683538	1
YBR125C	36.1482	35.7855	35.5261	32.0912	39.3516	36.8554	34.1575	37.9354	NO	-0.00204178	0.845877
YBR126C	86.9685	87.4604	84.7209	69.2664	92.7707	81.2359	75.9665	87.0224	NO	-0.0366605	0.812403
YBR126W-A	485.052	567.801	498.381	489.129	456.767	477.546	422.505	398.386	NO	-0.143919	0.171304
YBR126W-B	301.772	197.062	376.329	401.025	332.776	317.6	289.334	228.876	NO	-0.102851	0.857653
YBR127C	330.575	310.403	324.883	299.912	330.083	310.875	306.284	321.791	NO	-0.0614974	0.443804
YBR128C	3.05842	3.09498	2.50962	2.77213	3.07612	2.99995	3.44031	2.8083	NO	0.0140928	0.926616
YBR129C	12.5239	12.8779	12.3683	10.4137	15.1166	12.4722	15.2572	15.5437	NO	0.130329	0.497581
YBR130C	50.5758	49.5616	50.9848	43.1756	52.6157	51.7336	51.9356	52.0639	NO	0.0088198	0.831711
YBR131C-A	0	0	0	0	0	0	0	0	NO	-1.20306e-16	1
YBR131W	10.2091	9.87946	9.6565	8.03759	10.0667	10.5958	9.81758	10.2471	NO	0.0131188	0.862377
YBR132C	8.11479	7.95361	8.52306	5.0854	8.58089	7.74233	6.92811	7.55221	NO	-0.0107501	1
YBR133C	28.448	25.9434	27.6343	21.9937	30.515	28.016	25.5042	29.3366	NO	0.0224896	0.826208
YBR134W	1.55406	1.15363	0.763058	0.874459	2.44936	0.477075	1.97033	0.788486	NO	0.0761308	1
YBR135W	85.7842	91.7625	93.6492	74.8703	101.564	90.9072	92.1827	104.576	NO	0.0764875	0.610241
YBR136W	9.19249	9.00548	10.2485	8.01011	9.85265	9.42622	8.85275	9.78718	NO	-0.0257445	0.799316
YBR137W	43.4814	47.6138	44.2534	42.4906	49.973	46.1573	44.2463	40.6214	NO	-0.0340487	0.858015
YBR138C	13.0386	12.8472	14.8796	11.1659	17.4788	14.3862	15.9114	18.1765	NO	0.175505	0.139781
YBR139W	35.4569	33.6423	34.8183	28.5428	32.9125	29.6594	28.5627	31.0876	NO	-0.142488	0.0321994
YBR140C	22.3458	20.4464	23.201	17.9799	20.7258	19.3405	18.6005	21.6362	NO	-0.109884	0.0953713
YBR141C	20.3231	17.1506	20.2128	21.2152	19.0021	18.4015	20.895	17.974	NO	-0.0935563	0.77271
YBR141W-A	0	0	0	0	0	0	0	0	NO	-1.20306e-16	1
YBR142W	53.6042	45.8602	52.167	48.9174	51.2513	50.8929	48.7093	49.3125	NO	-0.0663261	0.506829
YBR143C	155.536	141.283	160.667	156.437	150.527	156.654	151.15	143.262	NO	-0.0830049	0.675395
YBR144C	0.303554	2.6995	3.5823	3.05628	2.70604	1.11548	1.70575	1.59786	NO	-0.0967163	1
YBR145W	6.67549	5.79314	7.11102	4.97525	6.52844	6.44986	7.30547	6.84722	NO	0.0459816	0.845877
YBR146W	85.7283	79.9662	82.9278	73.0225	89.1954	91.5805	79.0046	87.8587	NO	0.0187106	0.831711
YBR147W	3.1156	3.50026	2.81077	1.80996	2.48587	2.51559	2.68755	2.34693	NO	-0.143767	0.794129
YBR148W	3.68759	3.85514	4.21919	3.57376	3.4355	4.13913	4.49825	4.23139	NO	-0.00679222	0.962325
YBR149W	93.6946	91.9404	87.0317	76.0119	93.7312	88.8353	80.8472	90.9354	NO	-0.0436112	0.726526
YBR150C	6.6922	6.56295	6.89003	5.43629	6.51895	6.57685	6.41256	6.35275	NO	-0.0518911	0.773408
YBR151W	118.934	115.08	120.521	102.053	128.17	124.916	118.893	127.757	NO	0.0312773	0.731862
YBR152W	29.8724	26.1118	29.0929	23.3681	34.0934	28.664	28.5095	30.2834	NO	0.0562673	0.752091
YBR153W	37.9282	34.93	37.3449	28.6618	39.7643	39.1687	35.6718	36.1486	NO	0.0294692	0.832843
YBR154C	131.848	140.951	147.536	142.787	146.757	146.093	145.883	144.997	NO	-0.0184321	1
YBR155W	45.1754	42.7623	48.4166	47.4375	48.1684	47.9708	51.6854	45.6458	NO	-0.0109963	1
YBR156C	13.0052	12.8443	13.3707	9.60029	13.6908	11.3968	12.9233	14.7111	NO	0.015459	1
YBR157C	16.2012	16.2706	18.6934	13.7836	18.659	19.08	16.0565	17.7556	NO	0.0421374	0.832843
YBR158W	117.117	109.461	117.284	100.134	120.318	112.837	106.287	116.941	NO	-0.0361618	0.676843
YBR159W	84.7137	85.8952	92.3687	77.1189	101.189	91.9459	88.9241	96.5729	NO	0.0465703	0.677738
YBR160W	42.714	46.4874	43.674	39.741	49.2817	44.9641	43.0259	48.9375	NO	0.0156924	0.857916
YBR161W	17.9203	18.1707	18.0684	13.5712	19.4988	18.6139	15.5615	16.119	NO	-0.0294531	1
YBR162C	328.219	285.434	317.511	257.983	364.96	302.188	308.56	348.611	NO	0.0452536	0.73618
YBR162W-A	116.71	97.2556	120.245	165.231	90.7029	126.846	165.13	134.55	NO	0.0355071	1
YBR163W	19.683	18.5539	19.2767	16.7669	20.9311	20.1432	19.0953	20.7461	NO	0.0218067	0.831509
YBR164C	91.5517	95.5269	98.1611	102.165	87.9309	96.2521	100.649	93.179	NO	-0.0753897	0.807642
YBR165W	43.7431	37.743	43.7606	32.8846	44.5335	44.7526	35.3303	43.3405	NO	0.00346023	1
YBR166C	36.4827	32.9932	36.545	31.0121	38.6432	37.0471	32.4528	39.1278	NO	0.00816985	0.854068
YBR167C	32.923	35.6311	37.5288	39.2576	35.3579	38.7437	37.3296	39.5963	NO	0.000280695	1
YBR168W	9.16287	9.84693	10.1818	8.17036	10.7465	9.12466	8.83157	9.84386	NO	-0.0311133	0.845877
YBR169C	25.6189	26.3024	27.5817	19.2556	29.353	26.3429	24.8782	27.2648	NO	0.0298983	0.919017
YBR170C	28.2439	25.6633	28.2553	23.5523	30.1807	26.5666	26.4565	28.7007	NO	-0.00671871	0.838566
YBR171W	82.5382	76.3675	88.8002	80.5462	87.1182	79.8406	91.3204	85.9677	NO	-0.00646655	1
YBR172C	45.6798	43.3078	44.935	39.7992	46.149	44.1876	41.3557	44.5352	NO	-0.0509228	0.598649
YBR173C	323.914	296.354	308.651	247.805	333.349	296.645	305.625	313.068	NO	0.0215209	0.799316
YBR174C	2.12488	2.36206	1.79115	3.05628	1.93289	1.85914	2.0469	1.1984	NO	-0.285856	0.838566
YBR175W	16.6565	13.9907	16.7806	14.1158	19.5602	17.5653	15.9373	20.0966	NO	0.111649	0.506829
YBR176W	8.7878	10.4311	9.05662	9.08681	11.4035	12.1757	10.7348	9.37765	NO	0.0933719	0.783753
YBR177C	28.0805	26.0049	29.3126	24.5701	26.5962	28.5207	26.7016	29.4947	NO	-0.0317123	0.810101
YBR178W	1.54074	2.0317	2.59338	2.46845	1.39008	1.07731	1.7332	1.77516	NO	-0.376182	0.78617
YBR179C	16.8388	16.1584	18.0536	15.4949	18.4313	17.3097	17.7522	18.7213	NO	0.0165554	0.831711
YBR180W	0.743883	0.770096	0.905922	0.730535	0.658678	0.706628	0.698492	0.62268	NO	-0.217551	0.759284
YBR181C	988.221	891.212	1016.05	982.883	1042.04	1009.21	1039.04	1004.66	NO	-0.0016186	1
YBR182C	8.61494	7.11001	8.46485	6.46584	10.3856	8.4679	8.0534	9.18109	NO	0.101793	0.690464
YBR182C-A	7.03934	6.37688	5.64973	3.67396	6.94075	9.16115	3.68042	2.87174	NO	-0.0668613	1
YBR183W	13.2389	14.5085	14.3929	10.4827	16.3907	12.9341	12.9701	14.6583	NO	0.0217437	0.880713
YBR184W	2.61935	2.696	2.83909	2.35941	2.77358	2.83138	2.3886	2.75883	NO	-0.0417306	0.855543
YBR185C	23.9375	22.0843	20.1245	20.2194	24.2249	23.8382	20.353	21.0861	NO	-0.0237817	0.869068
YBR186W	1.97072	1.72737	2.36717	1.67013	2.64389	2.01717	2.06758	2.382	NO	0.101669	0.799316
YBR187W	70.0589	68.733	74.6741	68.7362	74.3435	70.847	69.8759	72.0614	NO	-0.0416749	0.766776
YBR188C	54.4564	52.2081	55.5077	47.8703	54.1557	57.7872	46.9631	50.7025	NO	-0.0426388	0.831711
YBR189W	2352.88	2243.46	2294.66	2213.47	2475.23	2335.44	2315.32	2512.41	NO	0.00351257	0.799316
YBR190W	2.77724	3.61103	3.64576	2.0767	2.3614	3.40508	4.86499	2.43729	NO	0.0331513	1
YBR191W	1649.04	1608.29	1612.15	1500.2	1796.35	1696.1	1533.85	1862.53	NO	0.03103	0.815472
YBR191W-A	27.1232	11.306	14.0754	18.0189	0	15.1888	0	13.0635	NO	-1.44213	0.468964
YBR192W	24.5389	24.3878	26.634	24.7757	27.2417	26.9281	25.8683	27.5347	NO	0.00767479	0.873586
YBR193C	26.015	25.8152	28.4444	22.4673	30.172	23.149	24.9427	27.5674	NO	-0.0277346	0.845877
YBR194W	49.3884	63.1142	61.8342	49.7906	63.5276	60.0761	66.8161	61.4993	NO	0.089621	0.730705
YBR195C	15.2107	13.5111	14.9386	14.6287	18.3141	14.967	13.9266	17.9361	NO	0.0422165	0.854021
YBR196C	476.65	456.468	470.393	408.99	480.81	452.831	408.299	476.399	NO	-0.0617951	0.506829
YBR196C-A	42.9571	29.4742	27.1686	19.8968	31.2556	35.8233	29.2214	23.0201	NO	-0.00263258	1
YBR196C-B	87.1253	56.6604	75.0409	59.2363	64.3854	86.4323	51.6654	44.9092	NO	-0.262451	0.711533
YBR197C	27.7664	25.4899	26.6759	22.8369	27.2335	28.5467	28.5014	28.1483	NO	0.0367959	0.831509
YBR198C	43.7172	38.1879	43.7524	35.0662	44.3586	40.6409	41.7368	41.8324	NO	-0.0145858	0.808668
YBR199W	45.6236	43.8871	45.8177	36.7338	45.1449	45.3411	45.4244	46.8923	NO	0.000629373	0.851945
YBR200W	35.4581	32.2343	34.9258	29.3128	37.4988	36.2637	30.518	38.2201	NO	0.0113472	0.988927
YBR200W-A	1.1013	1.20143	0	1.3494	0	0	0	0	NO	-0.853298	0.506829
YBR201C-A	175.943	157.986	169.054	119.984	189.958	154.743	158.939	154.781	NO	0.0659445	0.799316
YBR201W	29.5635	28.0895	31.8991	28.6632	31.6425	32.9665	27.9723	30.2155	NO	-0.0175029	0.866774
YBR202W	45.4473	38.3985	42.1926	31.8227	42.3094	38.0803	36.9856	42.6293	NO	-0.0460747	0.799316
YBR203W	10.1016	8.60654	11.0085	7.68038	10.4366	9.52698	8.52677	9.68479	NO	-0.0388234	0.845877
YBR204C	17.7606	16.514	15.5317	14.9119	15.8777	17.297	13.9662	16.7125	NO	-0.0766565	0.72475
YBR205W	46.7858	40.7491	44.544	41.2492	49.4292	44.8586	45.3866	46.1314	NO	0.00756137	0.845877
YBR206W	100.968	96.4447	96.6096	89.1526	89.3588	93.7628	98.1476	87.1814	NO	-0.064825	0.781473
YBR207W	46.5206	46.906	43.2031	37.5683	48.1276	45.0569	42.3407	49.564	NO	-0.00110897	1
YBR208C	14.5712	14.6252	14.0716	12.2949	15.142	12.911	12.7444	13.1884	NO	-0.096494	0.336798
YBR209W	4.77345	3.96698	4.4005	2.33525	6.07506	4.74497	2.00828	2.35803	NO	-0.105467	0.911315
YBR210W	47.4503	45.7804	48.8626	48.1444	49.1348	54.3541	48.8309	41.706	NO	-0.0243406	1
YBR211C	18.2684	18.4469	18.4861	14.7577	18.6075	17.9426	19.2054	19.9673	NO	0.0218219	0.847142
YBR212W	43.9547	38.4451	39.5319	30.5711	47.3775	43.1029	39.9838	45.9712	NO	0.0866092	0.601162
YBR213W	13.2103	12.1277	12.069	9.78556	13.3619	12.2695	11.304	15.2242	NO	0.0407716	0.845877
YBR214W	20.5095	20.4131	21.093	14.9022	24.563	20.2756	18.6754	22.6828	NO	0.0534759	0.834309
YBR215W	22.3789	20.8975	23.1582	17.8804	22.8192	22.6317	21.6799	23.3335	NO	0.00960151	0.845877
YBR216C	11.2893	12.853	11.6848	10.6887	13.9883	12.3506	11.3898	12.6126	NO	0.013049	1
YBR217W	14.8741	18.806	18.3237	16.732	19.1869	16.692	19.2635	19.7985	NO	0.037223	0.859591
YBR218C	58.6139	54.4078	59.3782	51.5503	59.5184	53.3231	53.1121	57.7208	NO	-0.0678768	0.350151
YBR219C	0.517337	0.579128	0.432851	0.494006	0	0.648725	1.84169	1.49557	NO	0.143046	1
YBR220C	24.7267	21.0891	22.1917	22.2592	24.6302	22.5576	21.6603	25.0542	NO	-0.0253907	0.844494
YBR221C	155.059	156.503	152.09	135.157	160.474	152.453	144.759	156.129	NO	-0.0363259	0.713473
YBR221W-A	4.46796	9.44341	4.54793	8.07767	6.13194	3.2012	0	20.9576	NO	-0.42772	0.858015
YBR222C	43.8928	39.0614	44.5796	36.6506	48.7582	43.6891	42.3111	46.4808	NO	0.0359829	0.745827
YBR223C	7.73612	7.04982	8.41475	5.63914	8.09179	7.90744	6.81728	8.91984	NO	0.0372374	0.898393
YBR223W-A	0	0	0	0	0	0	0	0	NO	-1.20306e-16	1
YBR224W	0.513339	0.472003	1.38152	1.74089	0.643224	0.795493	1.60579	1.5786	NO	0.134385	1
YBR225W	16.0724	14.1331	16.4648	12.203	16.9143	15.5796	14.7501	16.555	NO	0.0194194	0.845877
YBR226C	0.18708	0.10053	0.183644	0.210423	0	0	0.210862	0	NO	-0.719251	0.693645
YBR227C	21.9828	21.1352	21.5071	20.1876	22.4467	22.5382	22.2159	22.5438	NO	-0.00740462	0.857916
YBR228W	8.23437	7.99648	8.25677	7.77336	8.75646	7.93688	11.0992	9.61707	NO	0.0801665	0.806561
YBR229C	31.2272	28.9138	32.3471	24.8804	32.0245	28.517	26.8381	31.1967	NO	-0.0538549	0.64959
YBR230C	153.435	161.192	159.369	101.682	162.38	129.847	133.463	173.395	NO	0.0123751	1
YBR230W-A	55.7142	62.624	51.9042	64.4162	47.6675	48.4673	42.9899	42.5455	NO	-0.248927	0.384613
YBR231C	24.9795	24.7039	23.5962	20.101	25.531	22.9775	23.6619	26.6183	NO	-0.00196546	0.86319
YBR232C	2.60967	1.67996	1.63009	0.530365	2.99547	1.1576	1.86347	1.26768	NO	0.142934	0.941635
YBR233W	17.6269	19.01	18.8875	15.275	22.0713	22.0758	20.5034	21.2392	NO	0.133378	0.213479
YBR233W-A	46.5162	47.7933	39.9355	44.0033	40.2578	45.1712	51.9092	39.8486	NO	-0.024211	1
YBR234C	56.0017	54.4012	56.0522	50.2521	53.3223	60.0583	58.0031	61.3261	NO	0.00835498	1
YBR235W	18.4097	16.1275	18.2574	15.3514	19.3243	17.2242	16.1005	18.1661	NO	-0.027723	0.794129
YBR236C	27.5521	24.4539	29.1628	26.5667	32.0213	31.6546	28.6647	29.9439	NO	0.0642964	0.685533
YBR237W	10.3009	10.1401	11.049	8.73109	11.8444	11.2875	10.2668	11.5602	NO	0.0471863	0.777501
YBR238C	110.087	87.2724	107.257	87.6002	113.441	104.064	107.032	107.377	NO	0.0360255	0.801617
YBR239C	18.0675	16.2671	16.3595	12.4425	18.2249	18.9746	17.7642	18.2597	NO	0.0925707	0.622247
YBR240C	3.54117	2.74652	3.07565	2.1264	3.9151	2.88166	3.28633	2.6576	NO	0.0455686	1
YBR241C	9.62952	8.48698	9.32215	7.30084	10.2431	9.11758	7.25318	10.4602	NO	-0.00352436	1
YBR242W	63.2348	52.7365	67.3071	58.6812	61.8035	61.4786	58.2632	60.7251	NO	-0.0520109	0.799316
YBR243C	26.9278	25.4357	26.762	21.1738	29.0812	26.0261	25.8248	28.756	NO	0.0290083	0.820747
YBR244W	224.859	250.187	243.834	198.247	274.974	267.923	253.087	258.194	NO	0.0971412	0.230843
YBR245C	26.7432	24.46	27.1904	24.8089	26.5618	25.1049	25.9142	27.3226	NO	-0.0500486	0.651209
YBR246W	47.5794	40.3706	44.5087	39.6527	46.0398	45.1799	42.0968	46.9798	NO	-0.0141385	0.840438
YBR247C	65.6379	57.8732	63.0242	62.5804	63.2429	63.1998	64.7378	65.6075	NO	-0.0327588	0.843161
YBR248C	29.8516	27.9331	27.1981	26.2099	29.7722	29.6029	28.8737	29.8645	NO	-0.0032708	0.857916
YBR249C	165.601	147.949	172.693	154.009	187.37	171.557	170.829	182.051	NO	0.0448294	0.68456
YBR250W	3.03138	2.56341	3.15455	1.82011	3.321	2.5706	2.65774	2.47483	NO	-0.00694763	1
YBR251W	27.7009	25.2739	25.7164	25.652	29.8417	30.1523	25.8931	28.0261	NO	0.0261797	0.845877
YBR252W	98.1697	97.5514	98.0058	109.985	119.819	100.439	118.392	124.672	NO	0.0940477	0.777113
YBR253W	92.7321	92.163	88.1526	94.1952	102.119	91.6259	93.1428	100.303	NO	0.0204485	1
YBR254C	41.7041	40.0792	38.0428	37.114	44.1971	44.8193	44.1039	46.2463	NO	0.0851243	0.681992
YBR255C-A	63.5198	52.1623	61.4814	48.6009	51.9422	64.7396	55.8577	61.8308	NO	0.00911109	1
YBR255W	11.0567	10.9025	11.3108	10.4462	12.1622	10.7915	10.1945	10.6466	NO	-0.0655424	0.716311
YBR256C	59.6867	62.6677	61.8394	58.2333	70.7448	58.1181	64.927	68.8579	NO	0.0205635	0.97901
YBR257W	24.1415	21.2302	24.6172	21.1377	23.2396	22.608	25.3386	24.2216	NO	-0.011781	0.870983
YBR258C	12.1667	14.1149	12.9392	10.5683	18.9988	13.6955	14.1198	14.3732	NO	0.161549	0.694542
YBR259W	10.3432	9.87936	9.06486	7.52651	10.4877	10.0196	9.37993	9.91588	NO	0.0188132	0.872718
YBR260C	23.7764	23.2859	23.9445	19.2757	26.41	22.5899	21.7026	24.8833	NO	-0.00755946	0.86995
YBR261C	62.5848	58.6001	64.8941	60.7929	67.9457	61.7319	63.7058	63.9475	NO	-0.0151155	0.858222
YBR262C	69.1858	66.5172	70.9155	74.0214	69.7336	66.6752	80.8454	70.7799	NO	-0.00160907	1
YBR263W	156.483	133.005	152.559	144.019	158.465	149.932	151.558	149.992	NO	-0.0224735	0.86995
YBR264C	23.2382	23.63	23.407	17.6807	26.2489	22.6288	27.7941	27.7033	NO	0.120954	0.586376
YBR265W	44.084	38.0916	41.349	33.7439	45.1471	42.6141	43.2152	44.5954	NO	0.0539037	0.716311
YBR266C	0.633914	1.34821	2.17428	0.89344	1.79231	1.173	1.25541	2.37182	NO	0.26724	0.831711
YBR267W	119.697	96.2034	112.807	105.463	115.189	110.202	114.769	106.991	NO	-0.0303607	0.866427
YBR268W	89.5022	99.3399	90.6502	95.7451	110.49	88.3295	92.3809	86.8541	NO	-0.021019	1
YBR269C	111.196	93.2679	96.1462	78.5828	113.591	102.928	95.0495	105.046	NO	0.0610235	0.745827
YBR270C	5.61447	5.96764	5.85333	4.40541	6.36932	5.01181	5.55148	5.7277	NO	-0.0242966	0.865936
YBR271W	26.6747	24.5517	27.678	25.7089	28.1807	28.4039	29.4437	28.1857	NO	0.0254976	0.845877
YBR272C	14.1399	14.6694	13.8436	11.9445	16.5311	15.5854	15.7544	17.0701	NO	0.111695	0.350151
YBR273C	23.1117	22.1494	23.7347	20.1124	25.0209	22.0846	22.8402	24.5269	NO	-0.00425467	0.851945
YBR274W	12.8075	11.3017	12.7922	11.5275	12.6613	12.8154	12.239	13.4327	NO	-0.00871959	0.858015
YBR275C	13.4617	13.2117	13.8068	11.3987	13.5907	13.2665	12.79	14.3391	NO	-0.0261094	0.78495
YBR276C	29.001	26.3737	29.4946	25.2891	29.8396	29.6682	28.8039	28.3065	NO	-0.0073338	0.831711
YBR277C	0.388514	0.943877	1.14459	0.655845	0.489872	0.715612	0.656778	1.05131	NO	-0.0647029	1
YBR278W	26.8075	28.8555	26.3047	20.9505	26.6062	26.0642	27.4978	24.5455	NO	-0.0303888	0.856575
YBR279W	51.5846	48.5723	54.0204	46.9921	52.8088	48.4213	52.589	51.5065	NO	-0.0421878	0.733616
YBR280C	6.65904	7.13778	6.96797	5.74488	7.96065	6.79896	7.15483	8.98739	NO	0.0854988	0.713731
YBR281C	18.3601	17.4937	19.3104	15.0747	18.4389	18.665	17.7579	19.3524	NO	-0.00761254	0.847142
YBR282W	82.1058	84.4999	84.9637	69.3482	96.6298	87.0611	84.5315	85.3611	NO	0.0572825	0.731862
YBR283C	119.957	109.146	118.2	97.6963	126.544	115.36	112.018	121.078	NO	0.00333669	0.78573
YBR284W	4.15002	4.16575	4.66738	3.58093	4.93552	4.16982	3.71549	4.3308	NO	-0.0319414	0.845877
YBR285W	5.603	5.79866	4.15881	7.84326	6.60959	6.26943	7.09282	7.8336	NO	0.151018	0.826208
YBR286W	336.823	301.172	331.165	272.056	335.955	327.503	305.093	326.732	NO	-0.0189743	0.745827
YBR287W	43.8391	43.8581	46.5173	42.5946	43.5238	43.0534	42.9032	42.8279	NO	-0.088484	0.300875
YBR288C	22.1375	21.2272	20.2218	17.7323	22.7354	20.9033	20.5095	22.3733	NO	0.00046629	0.863872
YBR289W	22.1494	18.7935	20.4618	16.7365	23.7372	19.7086	20.4207	23.0519	NO	0.0422473	0.78617
YBR290W	54.0791	46.3456	50.0729	41.8328	51.1562	46.9855	48.856	51.2025	NO	-0.0269132	0.808668
YBR291C	13.6347	12.0715	14.3248	12.1754	15.0086	11.2476	12.5335	14.2982	NO	-0.0468407	0.832781
YBR292C	8.49212	9.58851	9.64788	6.00489	6.21158	9.55756	9.04278	8.9999	NO	-0.0263695	0.973504
YBR293W	15.3387	14.0466	15.2704	13.3664	13.2985	14.3123	13.0463	15.0035	NO	-0.10523	0.451274
YBR294W	1.04922	1.0263	1.38424	0.873743	1.27841	0.944869	1.10269	1.23711	NO	-0.00746942	0.935665
YBR295W	7.88108	7.67955	8.04682	7.30911	9.16317	7.98218	8.35642	8.55684	NO	0.0290441	0.817851
YBR296C	12.7548	12.0076	8.946	12.6127	19.7148	21.9868	20.7509	21.4523	NO	0.537833	0.0330092
YBR296C-A	22.4342	17.071	17.2981	19.3392	48.4491	24.9293	18.0354	12.7394	NO	0.0919772	0.95667
YBR297W	17.3019	14.6488	16.671	11.5341	16.5597	15.453	13.1444	14.6944	NO	-0.0602293	0.812584
YBR298C	11.2066	11.005	11.6098	9.58353	12.0961	10.7506	9.05422	9.94064	NO	-0.104808	0.501969
YBR298C-A	0.596508	1.06227	0	0.92523	1.52559	0	1.38626	0	NO	-0.132701	1
YBR299W	4.68846	3.65677	5.67022	3.96129	3.78868	3.30306	3.82544	4.15191	NO	-0.229556	0.299491
YBR300C	0.714548	0.764782	0.879382	0.891427	1.19027	0.955648	1.07839	1.29708	NO	0.261729	0.858015
YBR301W	8.4883	8.06648	10.3828	9.53633	9.30646	9.1787	7.73068	8.93609	NO	-0.0647076	0.866427
YBR302C	28.9062	29.4261	27.5981	25.3089	33.7567	31.928	29.3556	33.4961	NO	0.0822648	0.445271
YCL001W	140.391	137.692	146.996	100.571	155.916	134.765	134.72	148.217	NO	0.0445452	0.820874
YCL001W-A	2.60847	2.60575	2.10401	1.90302	2.50242	3.59987	4.34434	1.88003	NO	0.200348	0.832781
YCL001W-B	11.7961	15.8867	13.5927	8.32308	14.451	14.1757	12.4276	13.3398	NO	0.111505	0.855375
YCL002C	24.5426	20.61	24.0976	20.1925	23.1072	20.8988	23.4903	25.542	NO	-0.0177029	0.863719
YCL004W	9.81423	9.14541	9.64956	8.02342	10.4104	9.27984	10.509	9.25027	NO	0.0108646	0.869789
YCL005W	36.5117	29.6214	33.7048	27.3408	38.8936	35.2772	33.6531	38.7567	NO	0.0879834	0.583689
YCL005W-A	208.778	273.003	267.286	264.385	186.885	211.06	312.601	166.695	NO	-0.16615	0.794129
YCL007C	3.6368	1.6409	1.58964	1.1375	4.59167	3.22769	2.05054	1.91218	NO	0.36643	0.745827
YCL008C	36.2586	30.1488	35.3544	26.1341	38.2514	33.7237	33.523	38.3681	NO	0.0615657	0.724947
YCL009C	259.025	214.808	251.222	207.204	276.079	251.14	243.304	274.569	NO	0.0569329	0.556511
YCL010C	27.0932	24.1789	23.3715	21.5661	25.8677	24.8572	25.7451	25.5934	NO	0.00392604	0.863872
YCL011C	62.8299	57.0456	59.5741	61.2031	66.4432	61.963	61.4548	62.6223	NO	-0.0150789	1
YCL012C	48.3322	52.7312	52.3695	45.3361	56.3013	51.6088	54.5101	52.953	NO	0.044731	0.814258
YCL014W	21.4821	20.8149	21.8317	18.7462	22.5997	21.5986	20.8408	24.0359	NO	0.00485481	0.823625
YCL016C	8.37283	8.013	8.08058	7.75422	9.27712	7.04721	7.85265	9.46466	NO	-0.0260853	0.863574
YCL017C	44.0774	38.2905	42.9534	44.2476	45.6068	45.94	44.9247	45.3953	NO	0.00751577	1
YCL018W	0	0	0	0	0	0	0	0	NO	-1.20306e-16	1
YCL019W	0	0	0	0	0.0992768	0	0	0	NO	0.790079	0.799316
YCL020W	0	0	0	0	0	0	0	0	NO	-1.20306e-16	1
YCL021W-A	86.13	78.6891	88.6218	58.1675	67.1496	62.9613	59.1083	61.8968	NO	-0.237579	0.0585506
YCL022C	0	0.134858	0.251185	0.145074	0	0.318197	0.437943	0	NO	-0.0258144	1
YCL023C	0	0.137854	1.23944	0.563534	0.957461	0.615948	1.41528	0	NO	0.369144	0.968368
YCL024W	8.72976	7.97178	9.02393	6.91301	9.06338	7.87484	7.64259	8.63185	NO	-0.0464594	0.777501
YCL025C	19.2182	18.3627	19.8749	13.3092	24.3452	17.838	19.9641	22.4478	NO	0.118296	0.694542
YCL026C-A	6.07776	4.27935	7.51039	4.59374	6.80023	6.3803	4.98624	7.46473	NO	0.0933836	0.84331
YCL026C-B	25.5906	24.2311	27.851	20.7927	23.8675	23.7932	24.688	22.9797	NO	-0.0794702	0.759958
YCL027W	25.9985	22.5196	24.6582	22.1043	26.6304	25.9198	22.651	24.5713	NO	-0.0179268	0.845877
YCL028W	102.79	81.43	94.9815	89.2704	107.957	99.2233	99.1378	108.935	NO	0.0592693	0.716311
YCL029C	26.6434	23.4437	25.5143	23.275	29.1735	25.8997	25.4342	25.7023	NO	0.00815996	0.858015
YCL030C	56.5678	54.342	57.6562	47.2863	69.4974	61.3777	57.5058	68.1688	NO	0.106555	0.118015
YCL031C	117.29	112.485	120.688	106.525	128.26	117.722	121.615	120.058	NO	0.00555187	0.830852
YCL032W	21.0137	20.3829	20.167	17.6147	22.9937	18.6615	20.4931	22.3049	NO	0.00190641	0.873407
YCL033C	26.6534	27.754	25.7063	26.0922	36.7033	22.0657	26.2348	35.5011	NO	0.0569667	0.931118
YCL034W	35.0881	30.8083	32.6678	30.7709	41.4923	32.2683	32.8774	38.007	NO	0.0460741	0.806461
YCL035C	143.549	126.415	125.619	129.903	143	150.644	145.486	144.647	NO	0.0795004	0.7715
YCL036W	39.0946	32.2023	40.5777	37.9204	43.2317	39.3988	41.8309	39.9608	NO	0.0314472	0.893748
YCL037C	237.798	195.694	227.732	177.81	263.117	215.57	245.422	260.629	NO	0.100423	0.500987
YCL038C	11.7607	11.1164	11.2043	11.3358	12.5254	11.203	12.5785	12.3601	NO	0.00375053	0.893748
YCL039W	17.164	14.6694	14.8675	13.3803	16.5347	16.0001	15.4616	17.3444	NO	0.0211253	0.84331
YCL040W	71.6777	65.7405	65.8156	50.1782	72.0519	58.6052	53.5406	63.5242	NO	-0.0842384	0.742857
YCL041C	6.20804	7.29514	6.07172	4.58964	7.04921	7.05084	7.01174	7.81483	NO	0.144584	0.784898
YCL042W	31.7341	20.3047	26.1476	19.9642	29.3159	20.8512	28.4957	32.7572	NO	0.101299	0.838566
YCL043C	399.812	362.718	390.013	327.021	417.321	363.432	338.343	391.233	NO	-0.0439246	0.687362
YCL044C	38.3034	32.8245	36.8542	27.1725	38.7276	34.1915	31.9378	42.5207	NO	0.0260175	1
YCL045C	67.0702	61.7148	68.6731	57.2451	72.1063	64.9485	63.0483	69.7684	NO	-0.00699589	0.784898
YCL046W	2.01677	1.43003	1.13337	0.964947	2.92749	2.11265	2.25983	1.14112	NO	0.348981	0.81874
YCL047C	12.9124	11.0901	12.8155	10.8382	13.354	13.4679	13.8676	15.6309	NO	0.109563	0.66917
YCL048W	1.25452	1.15701	1.61926	1.90147	1.30395	2.14412	2.67424	1.26173	NO	0.121995	0.954469
YCL048W-A	4.09032	5.70968	10.281	3.5294	7.83145	10.9843	8.20269	5.19493	NO	0.347489	0.759958
YCL049C	24.9903	22.7866	25.8837	23.8137	32.0936	31.1311	25.2362	29.0404	NO	0.123152	0.384613
YCL050C	178.604	170.31	180.087	139.705	192.642	187.742	161.158	182.783	NO	0.0218616	0.883449
YCL051W	20.8515	18.5491	20.4155	16.0274	21.0127	20.748	19.4667	22.9774	NO	0.0431032	0.781473
YCL052C	37.6053	34.6251	35.8723	30.6841	38.3139	38.0342	33.7895	42.5897	NO	0.032085	0.830854
YCL054W	55.2936	48.6989	57.6894	53.9011	57.4772	50.7354	58.4579	55.2224	NO	-0.0369734	0.845877
YCL054W-A	5.13758	0	0	0	0	0	2.78364	0	NO	-0.0967373	1
YCL055W	43.7616	46.1302	46.4084	43.835	55.0664	47.769	48.9295	48.658	NO	0.0442006	0.786345
YCL056C	35.6554	35.6074	36.4312	33.0947	37.3122	34.4819	36.2309	41.2416	NO	0.0166529	0.859591
YCL057C-A	205.265	239.584	241.632	212.943	243.131	190.564	219.364	227.533	NO	-0.0408014	0.847142
YCL057W	40.5368	41.7342	42.3162	37.5445	45.6629	42.5173	40.8259	44.2348	NO	0.000705928	0.833578
YCL058C	4.18922	3.12946	5.6192	2.79806	2.91961	4.78749	3.51396	5.48711	NO	0.0232596	1
YCL058W-A	85.6892	86.8562	98.8246	96.8516	74.8045	85.2686	91.5012	86.3119	NO	-0.115341	0.777113
YCL059C	102.021	94.4284	102.174	99.771	102.173	104.698	101.97	101.64	NO	-0.0303437	0.847142
YCL061C	14.8426	14.8278	15.1983	13.0636	15.9725	15.3603	14.1844	15.4828	NO	-0.0145323	0.831711
YCL063W	38.7495	33.0922	37.8846	32.3259	43.6421	36.6213	37.0041	38.3709	NO	0.0288514	0.808668
YCL064C	257.218	287.834	274.611	231.648	264.096	239.277	242.347	255.087	NO	-0.108661	0.237646
YCL065W	0	0	0	0	0	0.76858	0	0	NO	0.509096	0.799316
YCL066W	25.3272	23.8393	25.1721	18.9626	21.8702	18.6117	19.7248	20.0521	NO	-0.194152	0.149693
YCL067C	59.6377	58.602	61.718	54.2984	53.2693	45.6128	46.5493	48.3358	NO	-0.244987	0.0023277
YCL068C	0	0	0	0.327965	0	0	0.250049	0	NO	-0.0883341	1
YCL069W	0.265261	0	0	0	0	0	0.144081	0	NO	-0.131009	1
YCL073C	0	0.0522073	0	0.036736	0.0728076	0.0735693	0.081835	0.0448967	NO	1.02527	0.628425
YCL074W	0.0181717	0	0.0300756	0	0.0694309	0	0	0.0768856	NO	0.312241	0.855543
YCL075W	0	0.07277	0	0	0	0.147455	0	0	NO	0.0999516	1
YCL076W	0	0	0.12188	0.0851625	0	0	0	0	NO	-0.662955	0.641475
YCR001W	1.21422	1.51847	0.895575	0.339586	1.54631	0.371828	0.682299	1.1984	NO	-0.0560709	1
YCR002C	63.6788	58.7068	61.6616	54.6757	66.6263	66.6132	63.1358	68.0014	NO	0.0424404	0.724947
YCR003W	43.7555	42.8933	44.7216	41.9911	49.0273	43.2416	46.8378	48.9665	NO	0.0299205	0.835998
YCR004C	166.63	152.932	159.604	153.378	167.841	159.626	135.273	151.168	NO	-0.0901375	0.509663
YCR005C	17.2195	17.8165	14.4853	10.7529	20.515	15.0366	14.3328	15.9629	NO	0.0337336	1
YCR006C	12.944	10.1217	10.66	7.13096	10.505	9.26773	9.50201	9.22544	NO	-0.0827776	0.838566
YCR007C	11.0522	9.50881	10.7946	7.92812	12.9923	12.3833	10.6534	11.8585	NO	0.146049	0.600271
YCR008W	58.2621	53.6989	58.9279	49.7891	64.8612	60.4658	56.4443	61.8014	NO	0.0346542	0.710127
YCR009C	104.725	103.458	103.446	81.9017	119.096	101.222	106.936	111.151	NO	0.0526848	0.673165
YCR010C	1.43396	1.01729	1.33867	0.497417	0.930857	1.17624	0.783757	1.02981	NO	-0.0821462	0.934078
YCR011C	26.6056	24.6563	25.4916	21.2532	29.2048	25.1899	25.174	26.9152	NO	0.0177428	0.82035
YCR012W	1719.3	1555.73	1626.04	1653.15	1941.73	1725.5	1625.68	1722.15	NO	0.00342129	0.845877
YCR013C	13.7493	12.3385	10.1381	10.4353	13.4035	12.4117	12.2609	16.1386	NO	0.0960653	0.783399
YCR014C	7.99734	6.22128	6.72539	6.17865	7.71753	6.8304	6.90849	6.14162	NO	-0.0451933	0.834309
YCR015C	9.84889	9.3955	8.82144	8.90548	9.29956	11.4588	12.6104	10.0788	NO	0.0946077	0.799316
YCR016W	76.1953	70.3666	82.0764	74.066	78.861	79.3864	79.2896	78.4595	NO	-0.0152027	1
YCR017C	37.8417	34.7677	37.2287	30.4456	39.5142	35.384	32.5913	35.1334	NO	-0.0488375	0.656725
YCR018C	46.6647	39.577	42.8251	37.366	39.6243	35.9263	37.2535	35.8535	NO	-0.16576	0.0762858
YCR018C-A	32.7907	36.9815	26.4132	25.3068	29.6146	34.8565	33.2761	32.0646	NO	0.0721139	0.845877
YCR019W	8.40185	8.07435	8.99089	7.57603	8.85603	8.53917	9.03246	10.1974	NO	0.0404891	0.838569
YCR020C	10.1982	8.28845	7.02554	7.12904	7.26969	6.37664	7.27339	6.13017	NO	-0.232971	0.404882
YCR020C-A	68.9231	68.5594	72.3385	58.6844	75.736	57.2944	61.3307	54.363	NO	-0.0891829	0.765882
YCR020W-B	73.7442	88.3186	71.2155	78.556	90.8969	83.109	82.5402	80.3127	NO	0.0761868	0.797193
YCR021C	3.60371	2.59708	3.76296	2.95535	2.83843	3.13517	3.01675	2.44654	NO	-0.174732	0.724947
YCR022C	9.22597	7.14424	8.31084	5.15294	7.45542	7.1982	6.03896	9.90716	NO	0.00267202	1
YCR023C	12.7973	12.4455	13.1393	10.7102	13.9662	13.9964	11.5283	14.4833	NO	0.0287804	0.845321
YCR024C	9.75968	10.5582	9.57255	8.24473	11.8305	10.7105	9.8925	10.3616	NO	0.0528424	0.801136
YCR024C-A	3853.85	3236.33	4376.13	3384.87	3145.96	2932.85	3248.69	3019.95	NO	-0.28103	0.00391451
YCR024C-B	1805.7	1981.75	1788.62	1291.06	1444.28	1274.93	1323.8	1425.7	NO	-0.224305	0.0565399
YCR025C	4.86409	4.0212	6.42755	5.26057	8.00294	4.36804	5.27154	4.30232	NO	0.00790681	1
YCR026C	19.7034	19.0176	21.9171	17.0616	22.7352	19.245	20.5483	22.7083	NO	0.028208	0.831711
YCR027C	18.024	18.1773	22.2488	17.435	20.2522	17.6591	21.2136	17.8493	NO	-0.0386162	0.855375
YCR028C	23.4047	18.4416	22.1307	17.9597	24.4985	23.4003	21.6512	22.7835	NO	0.0605864	0.693645
YCR028C-A	230.685	232.132	252.375	205.915	244.628	228.423	217.382	222.698	NO	-0.0441458	0.731862
YCR030C	27.6397	24.7462	25.9718	19.8401	27.8625	27.6195	25.3	29.5137	NO	0.0558243	0.756603
YCR031C	3585.36	3725.16	3604.21	3225.83	3884.89	3492.85	3403.08	3800.35	NO	-0.00742916	0.760571
YCR032W	8.53649	8.59503	9.05881	7.04031	8.25741	8.09047	7.93688	8.70085	NO	-0.0714316	0.501396
YCR033W	30.5932	28.9446	30.5701	25.8125	34.0897	30.8607	28.79	31.4603	NO	0.0104114	0.808668
YCR034W	90.5246	81.0369	81.2676	66.7523	92.6572	80.7404	78.9338	95.4485	NO	0.0254132	0.893339
YCR035C	46.5976	46.6876	47.9568	51.114	53.1572	55.9451	50.9615	54.7471	NO	0.0478267	0.838566
YCR036W	33.3221	33.9125	34.2809	31.0013	37.1993	36.5889	35.7752	36.5598	NO	0.0371654	0.798344
YCR037C	19.2719	16.7435	19.4208	16.4566	18.203	16.5327	17.0198	17.643	NO	-0.0994915	0.181769
YCR038C	9.16674	8.05218	8.31585	6.27979	9.19182	9.10487	7.24887	9.90618	NO	0.0456016	0.865936
YCR038W-A	0	0	0	0	0	0	0	0	NO	-1.20306e-16	1
YCR039C	59.6377	58.602	61.718	54.2984	53.2693	45.6128	46.5493	48.3358	NO	-0.244987	0.0023277
YCR040W	25.3272	23.8393	25.1721	18.9626	21.8702	18.6117	19.7248	20.0521	NO	-0.194152	0.149693
YCR041W	19.457	16.8643	12.2664	26.0403	19.1569	16.0297	13.3635	14.7081	NO	-0.163853	0.833578
YCR042C	15.2722	15.5658	16.4814	13.4079	17.527	17.0565	16.3735	17.3344	NO	0.052475	0.64959
YCR043C	140.764	139.143	142.039	125.303	132.233	128.993	132.169	135.44	NO	-0.0675643	0.677738
YCR044C	35.0015	27.926	31.1971	27.2225	36.2217	31.0585	30.4691	36.3994	NO	0.0399846	0.818246
YCR045C	1.0131	1.06313	1.35753	1.23237	1.06021	1.1617	1.33901	0.960054	NO	-0.0950152	0.847142
YCR045W-A	4.96372	2.44183	4.63577	2.49535	5.33723	3.0305	6.40857	2.64857	NO	0.134116	0.945721
YCR046C	73.4599	65.1509	61.2926	63.0858	74.6822	62.6791	61.5176	66.7737	NO	-0.0382429	0.845877
YCR047C	87.815	75.7731	85.7163	82.6309	88.3232	79.2894	84.5179	87.5176	NO	-0.0354138	0.832781
YCR047W-A	2.06653	3.26702	2.12319	4.04127	3.50201	1.77784	2.41869	5.1229	NO	0.072332	1
YCR048W	20.0096	16.81	18.6264	16.9017	21.524	17.4651	19.3999	19.8576	NO	0.0131048	0.873586
YCR049C	0.810189	0.690199	0.635085	0.365494	0.407019	0	0.916141	0.220315	NO	-0.753753	0.715546
YCR050C	1.57244	1.22777	2.16548	0.352605	0.400421	1.15678	2.12514	0.826446	NO	-0.143954	0.966551
YCR051W	45.3175	44.6516	49.4343	60.6263	45.3288	45.8272	51.6975	42.9259	NO	-0.124289	0.794129
YCR052W	41.2738	37.0667	40.5695	37.3487	41.7883	43.8887	41.0929	45.6806	NO	0.034864	0.783753
YCR053W	173.697	161.594	177.917	158.955	186.393	175.308	167.936	184.183	NO	-0.00394808	0.781473
YCR054C	14.3369	13.3064	13.5466	13.171	16.1973	13.0523	14.6569	14.0971	NO	-0.00242524	0.931103
YCR057C	63.2952	53.9321	64.0092	60.8859	62.6929	57.0498	61.5827	59.6667	NO	-0.0695678	0.687386
YCR059C	52.7786	43.6739	51.6067	53.3884	56.6664	51.1248	50.4716	58.349	NO	0.0154207	1
YCR060W	119.876	110.818	116.642	101.015	144.595	139.2	123.51	105.339	NO	0.101064	0.716273
YCR061W	13.1034	11.6886	12.579	8.4227	14.2348	12.6875	11.2816	14.6904	NO	0.0876753	0.781473
YCR063W	36.7728	34.2581	37.31	23.0512	39.9928	33.9817	33.1737	39.3084	NO	0.0780761	0.797473
YCR064C	3.36745	2.81484	2.75466	2.31465	4.00147	1.37938	3.16292	3.54309	NO	-0.0276917	1
YCR065W	39.6303	35.7079	35.2183	27.8665	43.9756	40.0014	37.7102	41.6106	NO	0.106876	0.408768
YCR066W	10.5155	9.62915	11.556	8.30616	9.39548	11.1207	8.62231	12.5117	NO	-0.0269396	1
YCR067C	23.8694	22.1861	23.8665	18.3236	25.9764	24.8207	20.7029	26.3722	NO	0.0378173	0.845877
YCR068W	11.4062	9.28465	9.67096	8.48218	12.3806	9.93779	9.04216	12.2112	NO	0.0473087	0.857916
YCR069W	77.0818	73.6025	75.5701	57.9919	87.2903	76.3141	70.5805	82.2272	NO	0.0495938	0.7715
YCR071C	40.3065	38.2324	40.6136	38.3191	37.694	38.4213	45.1709	38.9643	NO	-0.0261997	0.903158
YCR072C	45.1169	40.5465	44.1679	43.9129	49.0012	43.3029	43.7649	45.3852	NO	-0.021303	0.912657
YCR073C	8.02157	6.92349	7.70547	7.45975	8.49815	8.46834	7.4863	8.24567	NO	0.0153197	0.859591
YCR073W-A	41.1257	35.9132	41.6604	36.5276	43.3022	34.7205	38.076	36.0841	NO	-0.0816792	0.617268
YCR075C	8.93737	8.21841	9.06781	7.23178	10.8664	8.59384	7.89866	9.41548	NO	0.0329334	0.857916
YCR075W-A	124.187	152.761	160.729	138.394	149.567	141.303	116.284	110.25	NO	-0.109785	0.702163
YCR076C	11.491	9.89866	12.5883	9.04824	13.1195	12.015	13.2956	14.5942	NO	0.156453	0.4884
YCR077C	50.1997	42.9869	47.0424	41.8278	52.4523	47.657	45.2988	47.6535	NO	-0.00618878	0.826208
YCR079W	12.5342	11.5859	11.7986	9.79311	14.1751	11.5906	11.9531	12.2889	NO	0.0273622	0.845877
YCR081C-A	0.523008	1.53865	1.05504	0.604277	0	1.32974	0	0	NO	-0.972055	0.501396
YCR081W	10.6947	9.78637	10.5541	7.96267	11.1631	9.63555	9.65921	10.503	NO	-0.013477	1
YCR082W	158.123	194.934	178.801	162.414	171.817	159.891	180.729	167.333	NO	-0.0535365	0.825098
YCR083W	92.9298	95.7679	88.6192	72.9553	93.9198	90.7344	83.2878	82.9106	NO	-0.0288386	0.838566
YCR084C	128.458	110.758	128.349	93.0141	131.324	117.485	116.902	127.432	NO	0.0098644	1
YCR085W	1.46778	2.00237	2.64154	4.09614	1.853	3.88024	1.91988	1.62938	NO	-0.11109	0.94302
YCR086W	34.9315	41.6426	38.8846	34.1529	47.5322	40.5193	46.4238	48.9978	NO	0.152469	0.25455
YCR087C-A	60.1483	51.0563	54.2535	65.0485	61.7906	56.84	59.9519	57.2366	NO	-0.0171402	1
YCR087W	2.69503	2.76459	1.50711	1.30567	2.89451	2.86378	1.75177	2.4556	NO	0.167568	0.840438
YCR088W	127.711	115.749	123.073	103.771	137.016	124.916	119.262	131.728	NO	0.0233857	0.746454
YCR089W	12.3405	10.812	13.2712	9.52719	12.261	11.082	10.9505	13.1811	NO	-0.0298986	0.873586
YCR090C	78.001	80.1297	77.5269	66.8639	86.9382	84.4318	79.7255	92.4907	NO	0.0779483	0.549344
YCR091W	6.34466	6.66819	7.85927	5.43913	7.58044	7.02994	6.99462	6.9092	NO	0.0225452	0.874497
YCR092C	8.73536	9.47513	9.10859	8.05372	9.90784	8.40763	9.14844	9.01824	NO	-0.0357503	0.830854
YCR093W	58.7617	52.3962	58.058	48.1737	59.1504	54.7496	52.9433	58.2861	NO	-0.0306698	0.690865
YCR094W	25.9209	27.4013	28.5894	23.9915	31.2035	28.7543	26.4524	27.599	NO	0.0114087	0.866427
YCR095C	12.4862	11.8316	13.3324	11.3504	12.8484	10.9831	11.8759	9.16491	NO	-0.155482	0.509691
YCR095W-A	15.5644	25.4161	35.4806	21.8582	24.6014	16.5243	18.6347	17.5107	NO	-0.219551	0.804878
YCR096C	0	0	0	0	0	0	0	0	NO	-1.20306e-16	1
YCR097W	0	0	0	0	0	0	0	0	NO	-1.20306e-16	1
YCR097W-A	0	0	0	0	0	0	0	0	NO	-1.20306e-16	1
YCR098C	2.76751	2.4136	2.63874	2.01066	2.2879	2.86269	2.89139	2.70743	NO	0.0278081	0.89063
YCR099C	7.50831	7.48268	7.94436	6.09785	7.34538	9.09281	7.15084	5.11457	NO	-0.0703664	0.865051
YCR100C	3.72851	2.44093	3.53233	3.5148	4.23203	3.06335	3.76752	3.79478	NO	0.0624501	0.860398
YCR101C	7.56726	6.40793	7.42158	6.46219	9.18977	8.39974	7.82663	7.50788	NO	0.115792	0.794129
YCR102C	3.31651	2.64523	2.94354	1.86175	2.74551	2.73256	2.90954	2.84777	NO	0.00200919	0.943159
YCR102W-A	8.3364	4.86278	15.6163	3.55336	5.78955	4.91653	3.55119	4.63967	NO	-0.367625	0.808668
YCR104W	0.770368	0.71707	0.968844	1.06248	0.278015	0.918384	0.742802	1.18344	NO	-0.209578	0.893339
YCR105W	1.18887	1.89415	2.14049	1.98523	1.47668	2.19253	1.77703	2.0156	NO	-0.0140275	1
YCR106W	7.97216	6.83068	8.07044	6.97515	9.00547	8.18101	7.45094	8.60324	NO	0.0417619	0.804878
YCR107W	9.41942	7.89408	9.45828	8.20933	9.48422	9.89081	8.8561	9.57713	NO	0.0181207	0.858015
YCR108C	0	0	0	0	0	0	0	0	NO	-1.20306e-16	1
YDL001W	17.0202	15.996	17.3846	15.7036	16.484	16.9299	16.3253	16.3672	NO	-0.0623962	0.731862
YDL002C	31.8738	36.4846	35.9844	32.6636	37.8368	42.2468	41.5575	39.2851	NO	0.107614	0.639368
YDL003W	39.7936	39.6346	39.6346	30.8662	45.2317	42.3273	40.6936	42.8892	NO	0.0724423	0.510101
YDL004W	238.062	234.414	232.91	208.287	244.349	218.189	231.997	264.706	NO	0.00223975	0.894846
YDL005C	43.7983	37.3363	43.0538	34.8669	42.584	39.7835	41.2069	41.7969	NO	-0.0200859	0.826208
YDL006W	28.5085	29.208	34.3968	29.9797	34.6077	34.9819	30.5663	32.3968	NO	0.0240705	1
YDL007C-A	0	0	0.442864	1.52405	0.565573	0	0.506057	0.567847	NO	0.102636	1
YDL007W	96.9148	92.8756	98.3604	93.1478	97.0635	98.7461	99.8676	97.692	NO	-0.0319678	0.826208
YDL008W	44.0226	41.0834	35.7448	30.8249	40.8093	40.0046	41.133	45.9538	NO	0.0629782	0.794129
YDL009C	6.33841	5.56123	3.68346	4.18144	4.0253	4.92952	4.8425	6.84672	NO	0.0217414	1
YDL010W	25.8947	25.4374	23.2908	20.076	30.9515	27.5995	26.8372	26.1201	NO	0.109396	0.562632
YDL011C	0.864328	0.953353	0.566686	0.964947	1.09781	0.704218	0	0	NO	-0.932829	0.64959
YDL012C	205.71	215.299	226.674	167.579	217	221.124	213.715	234.31	NO	0.0633627	0.710127
YDL013W	16.232	14.3726	16.2385	13.3958	18.5512	17.1502	15.5274	17.4896	NO	0.0677669	0.673165
YDL014W	328.949	298.235	322.772	295.3	347.297	321.866	335.36	354.396	NO	0.02677	0.759958
YDL015C	157.053	142.5	146.92	123.648	159.257	147.375	139.188	148.994	NO	-0.0154734	0.799316
YDL016C	10.7695	10.4158	11.2423	7.70263	7.90796	10.0198	8.81478	6.40492	NO	-0.210655	0.7715
YDL017W	16.4114	15.7525	17.2111	14.1815	18.7637	15.9443	16.6676	18.9641	NO	0.0368371	0.806103
YDL018C	35.2397	33.4767	35.2496	29.9344	37.9859	36.4279	31.0554	36.2613	NO	-0.000113381	0.86319
YDL019C	26.8112	24.5708	26.6362	23.6038	26.3531	26.6447	24.8953	25.9269	NO	-0.0446851	0.66324
YDL020C	61.5458	58.7183	63.0973	47.568	68.4954	59.8279	59.0131	65.0684	NO	0.0284986	0.834309
YDL021W	6.94892	7.31039	6.88781	6.8587	9.32517	7.77978	8.13155	8.27715	NO	0.116635	0.713731
YDL022C-A	0	0.278542	0	0	0	0	0.542964	0	NO	0.117741	0.980086
YDL022W	105.426	104.066	104.895	78.4228	106.947	88.6199	88.6014	99.5965	NO	-0.0816192	0.651209
YDL023C	0.87948	1.1329	1.44137	1.31011	2.23744	1.07541	1.97184	1.16033	NO	0.218782	0.869068
YDL024C	3.88388	3.51078	3.4916	2.37598	3.90427	3.51499	3.29141	4.01477	NO	0.0538592	0.84872
YDL025C	16.3966	14.0072	14.6495	12.482	16.9243	13.4925	14.1129	16.187	NO	-0.0109964	1
YDL025W-A	6.70195	2.09854	0	5.38511	0	0	0	0	NO	-1.19665	0.25455
YDL026W	0.617165	1.20368	1.21525	1.03835	1.1807	1.13503	0.694999	1.21864	NO	0.0177648	1
YDL027C	16.8193	15.3505	17.472	13.4057	18.6548	15.9171	16.7461	17.6709	NO	0.0302473	0.831711
YDL028C	15.0603	14.542	14.7795	11.8246	16.106	15.1256	13.9399	14.7754	NO	0.00171538	0.86995
YDL029W	73.574	72.9029	74.2838	65.8581	75.4343	72.4881	70.9191	73.426	NO	-0.0421661	0.694542
YDL030W	13.217	11.9233	13.3585	12.15	13.5851	13.6132	13.7167	12.7861	NO	-0.00511734	0.873586
YDL031W	43.3893	38.6481	42.9066	42.5256	41.2601	40.8973	42.0742	38.9795	NO	-0.0917864	0.549344
YDL032W	1.23433	1.03172	1.82288	1.73058	3.14853	1.13503	1.0425	0.812429	NO	-0.0787411	1
YDL033C	18.8447	14.6552	17.2859	14.0033	18.5302	16.829	14.2141	16.7121	NO	-0.0373614	0.857916
YDL034W	2.30649	1.681	2.51844	2.2902	2.26904	3.12965	1.43785	2.04976	NO	-0.042319	1
YDL035C	13.8049	13.6504	13.1058	10.9064	14.7173	14.1185	12.6969	15.1143	NO	0.03144	0.84331
YDL036C	16.4862	14.8924	17.4596	13.7719	15.4765	16.7233	15.2702	15.835	NO	-0.0490946	0.786345
YDL037C	482.195	366.823	429.723	310.468	502.563	456.208	462.959	569.936	NO	0.174274	0.375947
YDL039C	255.77	183.643	250.939	182.674	270.736	222.305	227.689	257.444	NO	0.0577736	0.831711
YDL040C	53.6292	48.3087	51.4436	46.3679	55.2378	54.1992	51.319	53.6515	NO	0.00571051	0.794129
YDL041W	1.46778	0.667458	1.2007	0.273076	3.08833	0.89544	0.822806	0.651752	NO	0.300585	0.845877
YDL042C	20.0852	13.5777	20.7836	15.775	19.8257	20.8365	17.4752	20.2542	NO	0.0581214	0.857916
YDL043C	18.3476	13.7427	17.9797	15.7277	18.6245	18.7142	18.3387	19.0995	NO	0.0756036	0.767975
YDL044C	10.8374	10.0757	10.2478	8.6097	11.3924	10.9698	10.9474	11.313	NO	0.0549814	0.78573
YDL045C	38.5166	32.3377	39.177	27.6862	41.241	37.5813	33.661	38.9206	NO	0.0415008	0.837738
YDL045W-A	213.009	234.907	240.286	188.633	227.352	228.2	242.508	209.937	NO	0.0213529	1
YDL046W	156.406	169.066	161.476	137.502	170.23	183.274	146.892	152.22	NO	-0.00595548	1
YDL047W	92.1559	86.8563	91.5325	73.1175	103.468	90.9262	86.9256	101.148	NO	0.0480915	0.68554
YDL048C	103.01	82.9808	107.994	71.937	97.7712	86.8912	78.8987	89.8464	NO	-0.0885066	0.728328
YDL049C	11.7305	10.7576	13.6763	10.6875	17.3522	13.8127	13.9418	13.2822	NO	0.160383	0.404882
YDL050C	4.46954	4.61219	1.53489	2.25184	3.10579	2.73073	2.51188	4.49995	NO	0.0363658	1
YDL051W	172.975	159.943	170.042	167.992	177.694	185.606	190.202	178.6	NO	0.02819	0.906996
YDL052C	77.562	77.3592	72.347	67.0034	77.7985	80.206	74.4405	77.8133	NO	-0.00589499	0.866427
YDL053C	130.619	131.263	139.257	96.0415	155.211	122.843	129.239	139.987	NO	0.0511044	0.808668
YDL054C	17.0445	15.9003	16.7979	12.1038	16.2928	15.8088	14.9421	16.4719	NO	-0.0289644	0.845877
YDL055C	420.952	410.845	413.472	404.935	486.394	419.407	433.647	464.155	NO	0.0253626	0.835998
YDL056W	22.4678	21.1176	23.2936	18.2884	23.3185	20.4259	21.0234	22.3247	NO	-0.0410354	0.751212
YDL057W	6.95771	6.00792	6.38526	6.23642	6.78966	6.23608	7.2457	6.38783	NO	-0.0201663	0.866768
YDL058W	25.2258	24.8525	25.9065	21.5891	25.5283	25.7452	26.5193	26.8623	NO	0.00457642	0.857916
YDL059C	10.3289	8.95832	10.3964	9.85487	10.71	10.6747	10.8062	9.86783	NO	0.00569765	0.884519
YDL060W	42.2052	38.0117	43.8721	43.4005	41.9594	41.7933	43.9108	39.0284	NO	-0.070133	0.774287
YDL061C	4177.34	5129.54	4900.67	4642.3	4364.8	4848.55	4683.5	4005.48	NO	-0.0563978	0.808668
YDL062W	2.10989	1.12848	3.44804	1.38589	2.65338	2.81438	2.18178	1.66948	NO	0.167764	0.857916
YDL063C	33.8362	30.9078	34.0483	33.5541	35.8325	32.3022	34.2703	31.9059	NO	-0.0508043	0.784898
YDL064W	83.2536	81.2851	82.399	86.4007	83.1187	83.773	91.5194	84.6334	NO	-0.016523	1
YDL065C	35.4534	34.7707	36.3461	27.6992	35.9087	33.4851	35.3252	35.2924	NO	-0.0142396	0.858015
YDL066W	195.816	179.947	189.83	170.971	208.608	195.157	174.836	204.88	NO	-0.00248383	0.814265
YDL067C	957.434	976.779	1003.16	786.416	988.703	973.637	1087.41	856.175	NO	0.0458825	0.784898
YDL068W	1.39202	1.37625	0.820881	1.24189	2.47202	1.35818	2.49593	0.73648	NO	0.243235	0.863872
YDL069C	12.6507	12.9888	14.0663	10.5856	12.2454	12.508	9.87624	15.1093	NO	-0.0731795	0.817851
YDL070W	72.698	62.1921	73.6757	60.5792	78.3603	66.561	71.1005	69.0524	NO	-0.00577536	1
YDL071C	7.26347	4.66096	5.18676	3.70268	4.72626	6.46383	5.44721	4.4379	NO	-0.00141223	1
YDL072C	119.18	109.762	115.595	102.817	126.37	123.652	113.719	122.341	NO	0.0298785	0.786906
YDL073W	18.8063	17.7807	20.0182	15.9328	19.2862	18.2541	17.2056	18.7864	NO	-0.0504476	0.653648
YDL074C	35.3969	33.5225	34.5382	31.3818	37.1104	34.7541	36.1289	35.8726	NO	-0.000151143	0.831711
YDL075W	2303.45	2441.39	2441.68	2450.96	2456.03	2412.66	2526.08	2368.9	NO	-0.0158376	1
YDL076C	45.7843	40.6672	38.9484	30.9044	44.8497	44.0355	44.7376	44.3328	NO	0.079633	0.710127
YDL077C	13.7394	13.0525	14.466	11.1356	15.1345	13.9809	13.9283	15.528	NO	0.0481647	0.722384
YDL078C	58.4679	55.3756	61.1161	59.4269	61.1422	61.5058	60.7587	63.0137	NO	-0.0108737	1
YDL079C	7.6082	7.11193	6.63047	5.63053	5.98359	6.18384	5.09083	6.22419	NO	-0.199701	0.175068
YDL080C	19.2051	16.6315	19.3118	15.4579	20.9197	18.9397	17.2857	18.8365	NO	0.0104276	0.858015
YDL081C	2597.4	2725.42	2685.56	2688.35	2642.79	2770.96	2540.06	2626.2	NO	-0.0370387	0.872718
YDL082W	678.332	611.89	678.346	616.786	686.932	655.873	668.331	730.806	NO	0.0055616	1
YDL083C	1352.95	1430.31	1272.14	1517.65	1307.25	1367.87	1453.6	1410.98	NO	-0.0446271	0.950762
YDL084W	220.461	207.289	228.598	201.177	234.985	218.488	203.319	221.645	NO	-0.0394888	0.673165
YDL085C-A	270.716	331.602	304.324	293.396	259.149	335.122	311.204	255.291	NO	-0.0305627	1
YDL085W	0.982532	1.12332	0.902616	1.35056	1.32259	1.31516	1.15522	1.08362	NO	0.0547712	0.893748
YDL086C-A	4.24469	1.99329	3.32705	2.67819	2.98498	3.76166	4.02566	3.456	NO	0.137321	0.845877
YDL086W	69.3824	58.9755	66.705	54.5281	72.0954	65.7533	59.636	67.8527	NO	0.00450244	0.863872
YDL087C	16.6011	15.1769	19.6011	14.707	18.5061	15.0931	18.0189	15.5794	NO	-0.0392297	0.858015
YDL088C	33.914	29.7797	32.1946	28.0395	33.1003	34.0513	33.5093	33.1877	NO	0.0150975	0.838566
YDL089W	14.9052	13.8801	12.4866	11.1667	12.4982	11.6485	11.6653	12.38	NO	-0.142901	0.232607
YDL090C	11.5492	11.0358	12.5888	10.7218	11.3099	9.93422	10.1225	13.5764	NO	-0.0901589	0.715546
YDL091C	11.2129	10.8934	11.4686	9.06942	13.4391	11.5974	10.9183	11.5902	NO	0.0462315	0.806263
YDL092W	120.92	117.611	115.993	108.415	112.874	124.052	125.766	111.262	NO	-0.0186683	1
YDL093W	11.8799	10.9017	12.4393	10.2355	12.5054	12.2241	10.9504	12.4451	NO	-0.00743078	0.857916
YDL094C	0.914981	1.64939	1.02368	1.47742	1.63777	1.29569	1.33734	1.07124	NO	0.020999	1
YDL095W	74.9029	67.1646	73.0987	62.7392	74.4197	65.9613	65.5417	73.0387	NO	-0.0615925	0.417488
YDL096C	2.26671	1.24818	1.94842	0.631702	2.15759	1.03673	2.22342	1.49663	NO	0.144009	0.944131
YDL097C	132.512	127.569	132.344	108.478	144.91	132.21	127.961	136.921	NO	0.0177392	0.781473
YDL098C	35.2297	34.6202	38.9091	32.8684	38.5103	40.7593	38.0296	42.9884	NO	0.0714906	0.731862
YDL099W	40.5897	40.491	41.8895	36.2073	44.3348	38.3104	45.4405	36.6384	NO	-0.0298902	0.964677
YDL100C	244.118	226.693	233.106	202.446	255.413	240.298	231.106	254.757	NO	0.0194012	0.751212
YDL101C	15.4075	14.9335	13.7235	12.8883	16.8677	15.0067	13.794	16.5929	NO	0.0239437	0.855543
YDL102W	19.1596	18.8456	19.2231	17.5904	20.4977	18.137	19.0775	20.0614	NO	-0.0286518	0.787249
YDL103C	39.6533	37.3746	40.528	35.7955	42.0791	38.8542	39.8247	39.0842	NO	-0.0217729	0.808668
YDL104C	4.66262	3.79927	4.62273	3.02749	5.00289	4.14335	4.47144	4.57343	NO	0.0708266	0.831711
YDL105W	10.2671	8.98737	8.79781	7.33756	7.91599	9.22053	8.89352	9.0074	NO	-0.0672922	0.799316
YDL106C	16.1173	14.8346	16.819	12.4657	16.634	15.6447	14.2153	17.2197	NO	-0.00485327	0.893748
YDL107W	5.91799	6.65493	7.01867	7.13841	7.23422	7.22624	6.54787	7.62976	NO	0.00832215	0.926616
YDL108W	25.7903	23.4663	25.5502	21.0056	27.0972	24.3924	24.5861	24.7324	NO	-0.00706907	0.857916
YDL109C	6.54395	6.50532	7.02759	5.72545	7.5935	6.85783	6.47609	6.69591	NO	0.00369776	0.862377
YDL110C	112.361	121.592	117.566	98.2784	130.042	117.886	119.264	132.606	NO	0.0643221	0.657871
YDL111C	97.0358	83.2395	99.3928	81.5142	103.51	96.6911	93.4817	95.7007	NO	0.0197498	0.831711
YDL112W	40.2471	36.5227	41.2815	37.1134	40.1695	40.3775	37.8793	38.6583	NO	-0.0540987	0.570742
YDL113C	13.7865	11.6773	13.6347	10.3028	14.1552	13.4972	11.88	11.9742	NO	-0.0193789	0.951868
YDL114W	0.949292	1.0781	1.36217	0.95558	1.73577	0.914194	1.53178	1.38394	NO	0.16751	0.831711
YDL114W-A	0	0	0	5.14189	2.89217	0	2.70922	5.51441	NO	0.584616	0.799316
YDL115C	14.7145	14.9963	14.7179	12.7809	14.6583	15.4786	13.3261	14.3107	NO	-0.0512794	0.799962
YDL116W	25.0657	23.5084	23.4021	21.8386	22.6594	22.5236	21.8158	24.8877	NO	-0.0865736	0.339979
YDL117W	33.4398	30.9558	34.2371	28.8013	39.6856	37.8012	36.2229	36.5879	NO	0.100244	0.0889869
YDL118W	1.92463	1.85429	0.839816	1.20044	1.62005	1.04839	0.962351	0.863269	NO	-0.248003	0.857916
YDL119C	21.9813	22.1111	23.4184	18.1675	26.6344	24.0794	23.3935	26.0188	NO	0.0983629	0.510101
YDL120W	77.317	77.293	76.608	69.5035	77.1612	76.0415	71.9252	77.5645	NO	-0.0420094	0.783399
YDL121C	78.6807	79.9624	72.991	70.0879	87.9785	85.9676	83.1746	83.2449	NO	0.0790905	0.649558
YDL122W	55.1717	53.0707	55.6455	52.5558	61.5987	54.6388	56.6468	61.3439	NO	0.0117853	0.834309
YDL123W	85.2439	77.169	82.0396	67.4991	108.759	83.8353	93.1233	90.7817	NO	0.147928	0.145445
YDL124W	247.157	250.513	231.453	205.424	224.792	202.075	201.638	205.325	NO	-0.172545	0.0192275
YDL125C	194.534	201.065	204.6	180.329	218.396	190.308	202.483	206.68	NO	0.00186153	0.845877
YDL126C	194.58	187.995	192.779	176.601	203.158	182.912	189.116	195.993	NO	-0.0410614	0.655776
YDL127W	37.6925	35.2367	36.942	30.26	45.4078	40.8575	37.7202	41.4413	NO	0.106898	0.235383
YDL128W	41.8251	38.4042	39.9376	32.9605	37.2757	33.0095	36.4252	37.1834	NO	-0.122409	0.107584
YDL129W	27.1676	22.8364	25.8669	24.4645	24.2243	21.9329	23.7693	22.8367	NO	-0.136709	0.25455
YDL130W	2454.55	2836.22	2655.55	2888.32	2469.89	2559.39	2678.04	2577	NO	-0.0762597	0.825098
YDL130W-A	263.624	340.537	262.888	207.689	294.887	273.61	268.975	256.696	NO	0.025571	1
YDL131W	63.4158	60.8122	65.1738	56.2998	68.8642	65.4866	68.6178	73.6158	NO	0.0555852	0.59478
YDL132W	51.6818	51.1961	52.493	43.6853	54.3332	49.7224	45.4777	52.9669	NO	-0.0486617	0.653648
YDL133C-A	9171.39	16478.1	9346.82	21833.1	5764.55	10637.4	10214.2	8129.13	NO	-0.508279	0.530297
YDL133W	17.9673	17.437	16.877	14.6595	16.7553	15.6929	15.0611	17.2574	NO	-0.0947579	0.549344
YDL134C	72.409	65.6424	69.9791	60.0507	77.9014	68.2473	67.3925	76.8281	NO	0.0180445	0.807172
YDL135C	123.522	144.185	137.873	114.72	142.866	142.445	122.63	131.712	NO	-0.0152714	1
YDL136W	1805.55	1851.95	1790.47	1742.3	1942.3	1979.45	1817.47	1814.96	NO	0.0180647	1
YDL137W	213.145	224.692	197.659	194.477	218.33	191.521	194.815	217.379	NO	-0.0597702	0.693645
YDL138W	12.6165	11.083	13.4876	9.34512	13.0275	12.3621	12.0884	12.5652	NO	0.0159695	1
YDL139C	22.99	21.847	23.5489	18.7391	24.8919	27.3677	26.4216	24.8345	NO	0.119258	0.528179
YDL140C	104.222	89.3396	99.7908	80.0298	108.894	97.4187	98.7843	112.48	NO	0.0475022	0.690464
YDL141W	23.2888	22.2903	23.585	19.1755	22.8279	22.4036	20.2988	25.9121	NO	-0.0315862	0.845877
YDL142C	12.5316	12.3028	14.6645	11.2985	14.8161	13.6444	12.9676	15.2755	NO	0.0528364	0.810287
YDL143W	78.366	75.0903	78.1179	83.4517	81.9024	82.6223	82.5253	78.4547	NO	-0.0312605	0.925641
YDL144C	41.6361	34.9381	40.017	31.9933	49.177	41.0258	40.359	46.2018	NO	0.113874	0.217985
YDL145C	115.813	108.151	114.7	99.1501	124.97	117.293	105.44	119.964	NO	-0.00118873	0.781473
YDL146W	7.75657	8.12418	8.1143	5.65442	7.53925	8.25208	7.5274	8.24773	NO	0.00828504	1
YDL147W	115.675	113.454	124.628	97.3583	128.892	111.621	114.477	119.268	NO	-0.0110247	0.831711
YDL148C	54.7184	50.4768	57.2746	55.2791	54.9014	51.6357	53.415	53.0251	NO	-0.0874819	0.4884
YDL149W	4.45205	5.12807	4.65737	3.72084	4.62015	4.39008	4.46354	4.7899	NO	-0.0437064	0.838566
YDL150W	51.3833	48.4687	49.869	48.9499	55.5997	48.8221	52.5924	53.1826	NO	-0.00759327	1
YDL151C	1.06627	1.11152	0.730177	0.725327	0.800027	2.25969	1.09454	1.02457	NO	0.230821	0.831711
YDL152W	2.53115	1.87832	1.80826	1.80155	0.290936	1.96743	2.84603	2.15374	NO	-0.329541	0.855543
YDL153C	48.1712	49.32	54.2186	52.2621	51.0696	48.8897	52.9757	48.2646	NO	-0.0784053	0.736321
YDL154W	1.79975	2.29144	2.22188	1.78862	2.38784	1.97826	1.92881	1.97269	NO	-0.0432262	0.857916
YDL155W	46.227	42.9389	45.3898	38.5827	46.626	46.1186	41.3679	44.4218	NO	-0.0311774	0.784898
YDL156W	7.72789	8.80008	9.34084	6.85729	9.25352	10.8276	8.59769	9.10793	NO	0.0825407	0.783753
YDL157C	164.143	194.214	165.695	167.224	146.294	156.958	173.015	150.257	NO	-0.12797	0.664573
YDL158C	12.5795	12.2777	11.1368	3.87866	14.4152	11.9534	14.1676	11.9835	NO	0.339417	0.710127
YDL159C-B	0	0	1.0144	1.14351	0	0	0	0	NO	-0.573396	0.749273
YDL159W	16.2972	14.4005	16.4644	15.3009	19.4667	18.0113	16.0608	18.501	NO	0.0772098	0.625968
YDL159W-A	11.9226	7.20531	15.3783	4.10126	9.20367	7.34873	10.9092	4.20484	NO	-0.204818	0.894805
YDL160C	93.9547	89.16	93.3135	79.2262	98.8488	85.5131	85.2408	93.6041	NO	-0.0429275	0.673165
YDL160C-A	65.9212	90.1055	65.0827	56.7539	80.7867	76.8163	79.9808	71.062	NO	0.116116	0.710127
YDL161W	49.2703	44.5249	49.7812	38.3169	53.595	45.105	48.3474	52.4103	NO	0.0316219	0.815093
YDL162C	1.44619	1.31314	0.945476	0.269282	1.82487	1.17571	0.270336	0.643499	NO	-0.0744965	1
YDL163W	0	0.730932	0	0	0	0.801583	1.46913	1.28098	NO	1.14366	0.627577
YDL164C	20.7723	18.7992	20.0594	16.1361	21.1211	19.92	17.4862	20.3707	NO	-0.0233472	0.832843
YDL165W	69.7377	60.9707	64.5274	51.6851	72.2118	72.0479	66.0756	66.4463	NO	0.066938	0.693645
YDL166C	37.8538	40.7505	42.1635	45.038	37.2605	42.1753	43.2031	42.0267	NO	-0.0598326	0.858015
YDL167C	41.643	35.7077	40.178	37.2597	39.3618	40.8622	39.2113	40.2427	NO	-0.0329774	0.786906
YDL168W	53.7112	55.1974	58.0809	50.371	57.2741	62.0769	59.4677	59.7219	NO	0.0313788	0.838569
YDL169C	5.61786	6.64328	7.51202	7.06395	7.00422	8.32931	6.90115	6.06008	NO	-0.00372266	1
YDL170W	19.3295	20.6593	21.6427	14.5365	21.8382	21.3373	19.9658	23.717	NO	0.0762572	0.779693
YDL171C	53.2563	51.316	55.7566	46.5759	58.9805	52.8086	51.315	56.7055	NO	-0.00676811	0.779693
YDL172C	2.3063	1.52432	1.83418	1.46354	1.98629	0.712341	1.79642	1.96548	NO	-0.19074	0.85561
YDL173W	67.6058	59.9863	64.7034	54.5363	71.9696	60.2661	67.1477	67.7915	NO	0.0205219	0.833578
YDL174C	39.6528	36.4471	38.2537	33.2571	44.0987	38.2363	34.7993	40.372	NO	-0.00162867	0.86319
YDL175C	19.904	20.6332	22.1604	18.3515	24.4883	21.918	18.3668	22.0652	NO	0.00453018	0.988927
YDL176W	8.15807	7.63888	7.3753	6.93208	8.03396	8.4079	7.05411	7.78874	NO	-0.0275374	0.845877
YDL177C	25.5164	27.4977	26.3724	23.4257	25.1543	26.8036	24.7435	24.5943	NO	-0.0616563	0.799316
YDL178W	21.7384	19.2484	22.2548	21.1796	22.534	21.649	22.9275	21.0971	NO	-0.0196497	1
YDL179W	44.2953	42.696	42.503	36.1461	52.4681	48.7653	45.4354	52.0729	NO	0.123174	0.124047
YDL180W	22.4758	18.4701	20.8367	14.8904	20.2063	18.7958	16.8725	20.0789	NO	-0.0648725	0.783753
YDL181W	230.03	276.194	246.232	215.907	257.336	221.345	260.113	220.893	NO	-0.0126114	0.89344
YDL182W	56.5784	56.6632	53.567	56.068	69.0091	65.9913	68.2043	68.9271	NO	0.136472	0.215364
YDL183C	11.1141	12.1127	13.5928	10.2567	12.6253	12.5296	11.9738	12.3022	NO	-0.00670762	0.872718
YDL184C	20477	34352.2	20714.1	48016.2	12701.6	22716	23446	15986	NO	-0.524778	0.51631
YDL185C-A	3.95141	3.35002	4.00392	2.62358	0	1.44186	2.61313	2.84517	NO	-0.906624	0.653648
YDL185W	246.31	229.029	243.099	218.922	246.247	225.391	221.962	239.255	NO	-0.0714672	0.375947
YDL186W	3.78423	2.91338	3.63106	2.48462	2.55389	3.30605	2.19898	3.00117	NO	-0.201597	0.698312
YDL187C	12.5281	10.8571	10.1242	9.62467	10.2412	9.16773	6.55183	10.3107	NO	-0.207802	0.760571
YDL188C	52.9866	51.8717	51.65	40.4504	53.2291	58.2956	49.6217	56.2628	NO	0.0404728	0.831711
YDL189W	37.2527	33.321	37.4834	28.9208	36.0085	34.0047	33.0585	36.7271	NO	-0.0387347	0.773489
YDL190C	28.2843	26.229	29.2619	23.6708	30.7894	26.905	26.4734	29.5669	NO	-0.00847047	0.831711
YDL191W	2594.36	2739.35	2554.52	2649.81	2826.06	2702.91	2521.6	2699.62	NO	-0.0113345	1
YDL192W	562.985	590.785	577.089	534.746	630.567	566.679	558.488	610.272	NO	-0.00730723	0.826208
YDL193W	34.5612	34.283	33.3187	26.9312	36.3616	37.1829	30.9252	31.8019	NO	-0.00634654	1
YDL194W	9.1371	8.54336	10.0633	6.98325	9.56794	8.38972	8.11982	10.001	NO	-0.023254	1
YDL195W	99.4053	88.1579	94.6173	75.0587	104.337	96.8934	91.1772	108.476	NO	0.051324	0.706923
YDL196W	7.51688	8.10461	9.85057	3.41521	7.7692	7.13046	4.05589	5.5236	NO	-0.149351	0.858015
YDL197C	13.1273	12.5693	13.2766	11.0744	13.9523	12.797	13.13	12.6836	NO	-0.0135675	0.847142
YDL198C	47.0822	42.7231	47.1292	42.5632	55.8224	53.4525	52.6247	50.0272	NO	0.106382	0.228588
YDL199C	3.76332	3.92372	3.96044	2.87658	3.61769	3.34523	3.21411	4.5633	NO	-0.0520268	0.868555
YDL200C	14.9706	15.3571	15.6333	16.8457	16.2441	19.4691	21.1052	20.8477	NO	0.156097	0.684429
YDL201W	76.4277	63.8954	73.6887	68.8971	73.2823	76.6516	74.6956	76.5969	NO	0.00531737	1
YDL202W	54.2919	50.0777	55.9855	46.6682	64.5794	57.4292	58.1305	49.8331	NO	0.0456442	0.832781
YDL203C	15.6083	12.8588	14.7817	14.1567	15.4273	15.3152	15.0569	17.164	NO	0.0282943	0.857916
YDL204W	33.8399	36.6578	34.1597	24.787	39.7098	33.8883	32.1316	37.481	NO	0.0457547	0.858015
YDL205C	104.821	88.7467	100.844	81.1484	110.664	97.1596	100.117	105.877	NO	0.0398536	0.733169
YDL206W	5.65183	5.0119	5.2225	3.93811	5.83021	5.50488	4.65269	5.69309	NO	0.0284521	0.859591
YDL207W	24.787	23.7759	26.5389	21.114	28.4369	24.7452	23.6117	26.6297	NO	0.00855577	0.855309
YDL208W	368.874	353.555	372.025	364.642	365.257	354.613	376.231	378.677	NO	-0.0340572	0.857916
YDL209C	17.7502	19.0477	16.6871	18.7446	18.7381	19.3266	19.1017	18.1138	NO	-0.0189597	1
YDL210W	2.26271	2.44799	1.94513	1.61646	2.60697	2.46124	2.28222	2.16536	NO	0.0843629	0.831711
YDL211C	22.8278	16.4588	20.7565	16.6195	21.8365	17.8558	21.8111	24.5268	NO	0.0566867	0.854339
YDL212W	214.243	188.073	217.417	183.31	236.713	214.115	211.783	246.144	NO	0.0697194	0.450734
YDL213C	174.407	146.708	166.582	167.207	179.502	180.43	170.756	182.715	NO	0.0310148	0.893748
YDL214C	1.93072	1.42721	1.44654	1.45966	1.68235	1.47952	1.64924	1.63848	NO	-0.0292559	0.877844
YDL215C	13.2406	14.575	15.1686	12.0642	13.5108	12.449	11.7445	12.4238	NO	-0.157811	0.10573
YDL216C	5.86875	5.73431	7.29982	5.89085	5.9866	5.91732	5.30907	6.45038	NO	-0.107207	0.728328
YDL217C	47.0364	39.6439	49.5455	40.6038	49.4939	48.4171	46.1009	42.5442	NO	0.00203493	1
YDL218W	3.01387	2.23963	2.94048	1.47401	3.41207	2.23751	2.46057	3.03846	NO	0.104999	0.852663
YDL219W	50.5546	54.1812	59.9479	47.1736	56.1592	59.2363	52.0097	59.511	NO	0.0282027	0.85392
YDL220C	7.27131	6.11313	7.2933	5.04249	7.6096	6.78798	6.84644	7.85136	NO	0.0658346	0.7715
YDL221W	1.3854	1.87545	1.81151	1.04651	2.60322	1.4366	2.36821	1.26774	NO	0.150897	0.860559
YDL222C	9.62029	7.96631	8.35598	6.72493	10.0945	8.40402	8.26268	10.3365	NO	0.0693913	0.804878
YDL223C	16.2313	14.1251	16.789	13.0863	17.9258	16.109	16.5525	17.7279	NO	0.0631858	0.580564
YDL224C	33.5057	30.2292	31.2682	27.261	35.7804	32.2731	30.5567	33.0466	NO	0.0097334	0.831711
YDL225W	37.4265	36.1856	38.8154	34.14	43.6856	37.4573	37.9336	38.2201	NO	0.00507892	0.847142
YDL226C	58.4051	58.3418	55.4448	50.8717	59.8957	56.3582	58.9926	58.5489	NO	-0.0134253	0.845877
YDL227C	12.9243	12.6808	12.6668	11.966	16.501	15.6513	16.5173	17.6768	NO	0.212422	0.0154056
YDL228C	19.1008	21.3931	19.0186	16.545	21.0763	16.2714	13.5857	21.0527	NO	-0.122584	0.745827
YDL229W	1199.1	1095.59	1207.98	1124.73	1319.05	1201.15	1114.93	1232.04	NO	-0.0155962	0.763556
YDL230W	21.7804	18.4267	21.246	18.9092	22.8872	22.2711	19.503	24.1216	NO	0.0379133	0.826208
YDL231C	20.9184	18.1167	20.5625	18.0991	19.8754	19.6677	18.1087	20.3162	NO	-0.0620781	0.531312
YDL232W	1489.57	1426.27	1711.47	1527.7	1574.55	1538.5	1645.73	1243.59	NO	-0.1526	0.244912
YDL233W	15.8313	14.1519	15.8987	13.5589	17.5531	15.5476	14.8774	15.1927	NO	-0.00251225	0.860398
YDL234C	34.0009	31.6347	32.6526	29.416	36.9341	31.7027	30.3133	33.9841	NO	-0.0271637	0.793468
YDL235C	174.12	183.298	185.901	164.208	176.524	186.723	191.834	157.684	NO	-0.0414052	0.865814
YDL236W	52.617	49.6173	50.5349	47.0634	52.1009	47.6652	50.0329	55.9634	NO	-0.0322165	0.801646
YDL237W	36.6102	37.1755	40.523	32.3887	43.2325	40.8741	37.5195	40.0654	NO	0.0365997	0.785048
YDL238C	5.82123	5.86752	6.07597	4.44297	5.5236	5.51397	5.34514	6.18229	NO	-0.0420564	0.838566
YDL239C	4.54256	4.77852	5.36272	3.5305	4.93755	4.98629	4.21783	4.27049	NO	-0.0469684	0.866768
YDL240C-A	3.15577	0.751065	7.02284	1.9274	2.0839	4.42472	3.93655	1.9163	NO	0.0620847	1
YDL240W	18.4059	17.4654	18.0579	15.3797	20.2033	18.4446	16.4781	18.2501	NO	-0.00992247	0.847142
YDL241W	55.8692	53.0402	51.7477	45.7873	66.351	60.0761	57.7733	62.6993	NO	0.146969	0.322627
YDL242W	2.20167	2.40285	3.84224	2.45769	2.16183	2.08936	2.19415	2.28113	NO	-0.216959	0.845877
YDL243C	15.0297	14.899	16.6877	15.8327	16.7415	17.6051	15.7421	16.5942	NO	0.00474619	0.902555
YDL244W	4.34211	3.42485	4.79106	2.65023	4.83459	2.88374	3.116	4.69515	NO	-0.0417864	1
YDL245C	0.50984	0.737696	0.680736	0.522631	0.565506	0.611723	0.766844	0.739902	NO	0.0302272	1
YDL246C	2.59614	2.98397	2.00445	3.29878	2.31254	3.10487	1.63511	2.72627	NO	-0.177689	0.847142
YDL247W	1.332	1.96645	1.71253	1.75852	1.54136	2.31859	1.90106	2.62755	NO	0.138099	0.831509
YDL247W-A	32.5478	36.7445	35.1885	28.8302	41.7237	45.5663	17.2927	47.8994	NO	-0.0125046	1
YDL248W	10.1286	9.71579	10.9435	10.2959	11.5694	10.8317	9.49003	12.0936	NO	0.00259162	0.89406
YDR001C	70.9534	68.2847	72.5191	58.245	74.9528	71.5937	65.6944	71.093	NO	-0.0152576	0.799854
YDR002W	559.644	534.636	528.842	531.05	622.234	552.36	549.269	594.055	NO	0.0183472	0.954084
YDR003W	34.6709	30.6789	31.8485	24.477	30.9267	29.7807	32.5738	30.4121	NO	-0.030784	0.845877
YDR003W-A	195.205	214.438	317.605	222.818	310.201	272.823	235.33	213.78	NO	-0.0120508	1
YDR004W	14.0421	13.2552	13.7195	11.8086	16.1492	14.3021	14.4109	14.2206	NO	0.0489386	0.783399
YDR005C	20.1141	18.8436	18.7724	16.4865	19.2242	17.9536	19.9007	19.4162	NO	-0.0305674	0.831711
YDR006C	59.8417	49.8209	58.6765	45.158	60.3525	55.3709	57.5887	59.6463	NO	0.0269593	0.838566
YDR007W	1.37398	1.10715	0.922563	0.974889	1.39192	0.860008	0.78373	1.41707	NO	-0.0600095	1
YDR008C	0.744558	0.678285	0.243988	0	0.941864	0	0.278633	1.32428	NO	0.218615	1
YDR009W	3.73293	2.92185	3.63743	2.81608	4.37178	3.93761	3.5559	3.92066	NO	0.12619	0.702203
YDR010C	1.64369	1.35284	0	0.916964	1.04126	0.668044	2.76239	0.362525	NO	0.283648	1
YDR011W	133.773	120.691	139.504	107.583	146.262	133.212	128.223	144.038	NO	0.0313937	0.743295
YDR012W	329.421	289.374	313.428	299.669	333.926	318.658	311.83	338.022	NO	-0.00564797	0.831711
YDR013W	20.7261	22.9643	20.2568	19.9422	20.279	22.3158	21.8008	25.0591	NO	0.0082503	0.931118
YDR014W	6.72893	6.64373	6.73477	5.08929	6.9631	6.94575	6.81971	7.1423	NO	0.0420542	0.830852
YDR014W-A	11.8936	13.2144	14.5123	11.0488	13.3109	14.7021	16.1747	15.6481	NO	0.122684	0.751272
YDR015C	0	0.300509	0.514048	0	0	0	0.585906	0	NO	-0.142293	0.949507
YDR016C	43.9524	48.0011	47.5595	46.9092	51.4926	44.7195	40.6968	50.2851	NO	-0.0145213	0.893339
YDR017C	40.372	38.387	40.5273	33.7484	42.2861	40.7925	38.8599	40.4821	NO	-0.0050672	0.799316
YDR018C	2.94052	2.83931	3.74299	2.6616	3.14351	3.66238	2.98767	3.9952	NO	0.0624213	0.845877
YDR019C	36.8376	43.5274	39.8491	33.1247	37.3654	32.1592	35.9731	37.414	NO	-0.129957	0.439046
YDR020C	31.5375	29.5314	34.0834	29.0507	38.3022	34.2955	33.2054	31.3556	NO	0.0417683	0.811298
YDR021W	44.4359	40.3191	48.098	42.8029	46.9742	47.1823	46.4901	42.8799	NO	-0.0176106	1
YDR022C	11.462	13.7789	11.2071	9.92273	12.9054	11.1743	11.5367	10.1558	NO	-0.0627244	0.838566
YDR023W	182.13	180.927	183.276	173.471	185.212	184.257	188.605	188.708	NO	-0.0267701	0.831711
YDR024W	2.96705	3.35762	3.59379	3.02757	3.71584	2.79355	3.36394	4.04721	NO	0.0202762	0.985004
YDR025W	2398.47	2217.98	2293.58	2099.08	2558.72	2266.51	2227.33	2489.11	NO	0.0122566	0.779693
YDR026C	17.4709	16.6107	17.697	14.8827	17.5247	16.5534	17.7454	16.769	NO	-0.0344028	0.804878
YDR027C	16.2879	14.5916	15.0981	12.7404	15.3647	16.1602	14.7428	15.7423	NO	-0.00853503	0.857916
YDR028C	55.5061	56.6718	57.8585	49.4682	58.6653	57.8083	55.5595	59.2177	NO	-0.0131037	0.801646
YDR029W	4.24975	4.38669	2.98525	1.35834	3.09262	3.34645	2.0469	2.79626	NO	-0.0842113	0.988927
YDR030C	4.83073	5.09967	4.79677	4.65624	4.89125	4.79802	4.47348	5.39456	NO	-0.0568547	0.816417
YDR031W	31.5243	33.4341	30.9664	28.5674	31.1302	31.1978	28.2016	33.2292	NO	-0.0375312	0.847142
YDR032C	168.265	188.611	185.733	182.765	164.88	171.453	164.377	152.232	NO	-0.158724	0.359758
YDR033W	676.628	668.113	693.127	513.684	449.422	351.968	386.262	461.771	NO	-0.49611	0.00176421
YDR034C	14.8699	14.1142	15.2576	13.5052	15.7772	16.0173	15.8539	15.2919	NO	0.0209818	0.832843
YDR034C-A	0.961906	0.53867	0	1.14351	0	0	0	1.16496	NO	-0.437665	0.808668
YDR034C-C	0.0481778	0	2.5729e-09	0	0	0	0.105814	8.64285e-05	NO	0.163282	1
YDR034C-D	14.3924	4.94982	12.9274	9.02189	13.2861	10.3165	5.09792	8.59687	NO	-0.14872	0.91077
YDR034W-B	76.307	73.0559	84.383	44.0546	110.614	84.7693	70.1841	86.5584	NO	0.233282	0.64244
YDR035W	95.9535	87.2199	100.968	89.6271	104.235	92.2735	100.956	92.6452	NO	-0.019128	1
YDR036C	29.9453	27.2102	28.9699	23.4969	31.3715	25.3807	25.7966	28.8428	NO	-0.0476907	0.766776
YDR037W	396.667	346.079	390.754	331.208	405.616	380.294	343.632	392.444	NO	-0.0255811	0.745827
YDR038C	29.108	23.6391	27.4777	25.9166	29.0786	26.0794	24.5816	25.3123	NO	-0.0763191	0.652081
YDR039C	27.3039	25.898	27.5449	24.7602	32.2152	25.0074	29.4715	33.3033	NO	0.0566921	0.79754
YDR040C	25.1768	21.8454	24.92	21.3885	28.3861	25.9728	25.2174	26.685	NO	0.0646143	0.645621
YDR041W	62.2628	60.1225	63.0694	50.0617	68.5019	65.0996	59.7389	61.7143	NO	0.028571	0.830852
YDR042C	11.1267	10.779	11.0743	9.40623	16.3118	10.7269	10.9667	12.3638	NO	0.106159	0.777113
YDR043C	19.7293	18.5384	20.8814	11.9522	20.0878	18.1251	15.2015	16.0565	NO	-0.0632049	0.872718
YDR044W	56.847	47.985	60.132	52.1859	62.0677	60.1522	54.9613	54.2255	NO	0.00450558	1
YDR045C	119.167	124.461	115.936	125.93	112.803	111.229	130.446	102.594	NO	-0.0903397	0.799316
YDR046C	54.3314	49.6682	57.5037	49.9541	62.3558	57.5684	56.2818	58.0697	NO	0.0384889	0.722611
YDR047W	29.8028	27.9677	28.2647	29.3653	31.3569	30.5918	30.2628	25.2349	NO	-0.0476254	0.858015
YDR048C	0.910662	1.68719	1.79115	1.35834	4.25235	3.71828	1.3646	1.1984	NO	0.427007	0.783914
YDR049W	27.1811	24.8514	26.6395	23.4548	27.1539	26.2928	26.2409	26.6447	NO	-0.0233287	0.797473
YDR050C	998.607	1043.06	1007.84	1158.73	1081.56	1060.33	1016.43	1000.24	NO	-0.0683074	0.817851
YDR051C	17.7317	19.8758	18.771	18.6348	22.5982	19.1153	20.4976	17.9684	NO	0.00252706	1
YDR052C	35.0689	30.8654	34.4231	28.4816	35.8853	34.1626	34.0247	34.6601	NO	0.0115928	0.808668
YDR053W	5.18578	3.45217	2.74288	0.897856	2.76858	2.93964	1.12388	2.69779	NO	-0.177197	1
YDR054C	101.202	97.8233	103.422	84.6322	114.344	103.961	100.215	105.183	NO	0.0322648	0.763556
YDR055W	84.7428	79.6945	83.4341	60.8521	84.9054	81.2458	66.6136	80.3125	NO	-0.0451006	0.845321
YDR056C	123.344	124.026	120.884	111.783	130.883	119.972	118.935	127.985	NO	-0.0178823	0.812403
YDR057W	13.8426	13.6231	13.5701	11.7464	14.9912	14.4863	14.9838	17.136	NO	0.0897691	0.549477
YDR058C	5.03805	6.08227	5.11757	3.61654	5.74525	6.15309	5.63971	5.43595	NO	0.100337	0.786906
YDR059C	54.9308	59.2708	59.5392	46.4177	62.4775	62.1257	58.9995	57.5023	NO	0.0532471	0.784898
YDR060W	84.4486	76.4082	83.869	80.2701	84.6903	80.6925	80.8061	78.9307	NO	-0.065917	0.511453
YDR061W	21.0952	20.6097	21.5793	18.2687	23.6528	23.469	21.5466	21.9091	NO	0.0415243	0.783399
YDR062W	79.8519	75.8631	81.2128	71.4423	84.6498	82.1041	76.1901	80.7692	NO	-0.0157072	0.783399
YDR063W	124.671	125.655	119.454	93.7516	127.639	125.098	112.349	118.548	NO	0.00558855	0.894082
YDR064W	2268.81	2177.79	2172.68	2051.04	2476.8	2132.13	2009.75	2336.55	NO	-0.0134947	0.833578
YDR065W	8.57074	7.67682	9.23805	6.85522	10.2527	9.50677	8.45596	9.56952	NO	0.0972148	0.716311
YDR066C	9.89899	7.75741	9.2713	7.91456	11.9929	9.22533	11.4178	10.0127	NO	0.14797	0.690865
YDR067C	21.2109	20.4602	20.4641	18.3279	22.3777	18.8127	18.5156	23.3816	NO	-0.0277457	0.847142
YDR068W	27.9661	30.4915	29.1786	26.6629	32.9116	29.0844	31.0784	28.8228	NO	0.003664	0.926616
YDR069C	7.33235	6.86593	7.82313	5.58575	7.78501	7.38605	6.6878	8.11282	NO	0.020787	0.863574
YDR070C	32.8652	38.8551	36.7355	23.3047	47.7856	35.9517	45.7462	44.4007	NO	0.275206	0.196986
YDR071C	189.288	200.825	198.456	159.843	209.861	189.834	192.175	204.69	NO	0.0133179	0.823625
YDR072C	75.6195	67.3865	75.7017	59.0409	85.3012	71.648	68.5987	77.3788	NO	0.0239602	0.862377
YDR073W	65.3558	56.8352	62.1883	52.5961	62.7265	57.8203	53.345	59.4536	NO	-0.0614626	0.748504
YDR074W	27.8383	27.1589	27.5951	21.8154	27.8465	26.7135	24.228	26.558	NO	-0.0538368	0.681549
YDR075W	46.4595	40.8825	41.7913	40.007	47.7684	44.2329	44.1026	43.0559	NO	-0.00194232	0.872718
YDR076W	8.52061	7.6814	7.41833	7.34176	8.70731	6.70893	6.38727	7.69952	NO	-0.116494	0.66324
YDR077W	3313.04	2793.56	3016.63	2219.56	2242.15	2008.15	2025.37	2604.1	NO	-0.301136	0.0528789
YDR078C	7.17358	7.80251	6.75238	6.5734	9.37488	8.87017	8.67573	9.98131	NO	0.208971	0.489191
YDR079C-A	51.6014	61.1976	60.5067	59.9827	57.0123	65.8429	68.0261	59.792	NO	0.0750235	0.831509
YDR079W	78.6604	86.6185	64.0078	56.2196	71.2745	76.8228	70.9657	60.3466	NO	-0.03855	1
YDR080W	11.9654	12.4263	12.8489	9.70983	13.2361	12.4873	11.36	12.9687	NO	0.00132269	1
YDR081C	20.9294	19.435	22.8277	18.9814	22.1832	21.609	20.9617	21.4368	NO	-0.0163691	0.830852
YDR082W	7.85908	8.31797	8.21019	6.80248	8.30471	8.55227	8.62425	7.97302	NO	0.00858249	0.872718
YDR083W	62.2247	47.9413	59.3801	56.533	62.1621	58.5333	60.2556	54.0594	NO	-0.020486	1
YDR084C	45.5592	49.9091	50.9975	35.3614	57.7221	55.4279	47.2152	55.1268	NO	0.12335	0.501969
YDR085C	16.2753	16.4406	17.036	14.0388	13.6176	11.8943	11.1739	13.3443	NO	-0.308556	0.00195463
YDR086C	1153.12	1493.05	1218.55	1065.14	1255.69	1242.91	1185.43	1093.21	NO	-0.0270457	0.869464
YDR087C	58.8544	56.0252	59.5635	67.7858	62.3494	60.4383	66.9679	55.966	NO	-0.0444321	0.95932
YDR088C	24.873	24.5275	27.082	22.2374	29.1894	27.2564	25.846	26.2736	NO	0.0339498	0.809981
YDR089W	16.1433	15.923	15.378	12.2334	18.7086	16.4566	15.5696	20.146	NO	0.1065	0.594249
YDR090C	22.1514	23.3468	25.072	20.9133	24.787	24.2719	22.2802	25.0865	NO	-0.00667181	0.865051
YDR091C	72.3759	69.6714	70.7966	64.0486	73.4472	70.1809	68.194	74.5282	NO	-0.0311157	0.731862
YDR092W	145.768	130.287	146.229	122.485	146.295	149.3	153.268	154.163	NO	0.0604879	0.690865
YDR093W	26.2407	23.2767	25.5824	21.5213	27.0196	24.4636	24.2302	24.428	NO	-0.0297226	0.758477
YDR094W	13.608	13.1087	18.9559	25.4095	16.2573	15.5496	24.3502	12.3009	NO	-0.0587423	1
YDR095C	3.92869	3.71961	3.48924	2.7355	3.29533	2.75876	2.95206	2.53078	NO	-0.210648	0.808668
YDR096W	19.5924	18.7058	20.5138	13.7977	21.0509	18.2222	17.2841	20.3411	NO	-0.00082418	1
YDR097C	21.5462	21.0561	21.3968	19.1646	22.1247	22.0559	20.8388	23.1361	NO	-0.00846019	0.823625
YDR098C	138.113	122.146	142.211	121.397	142.388	142.794	139.183	134.186	NO	0.0085304	1
YDR098C-A	109.93	46.2835	89.1954	88.8508	44.409	29.6515	55.544	48.3534	NO	-0.671652	0.21498
YDR098C-B	21.7302	11.7603	16.599	9.24497	11.4546	10.5905	8.69788	13.4899	NO	-0.320948	0.742393
YDR099W	336.776	346.539	339.781	292.753	375.775	335.67	324.473	350.422	NO	-0.00607778	0.803546
YDR100W	50.1633	53.3825	49.9841	45.6584	53.9657	53.7127	53.2745	51.9525	NO	0.0279848	0.845288
YDR101C	70.1098	56.8262	68.2519	72.3319	66.2273	67.2343	65.4208	66.7406	NO	-0.0679163	0.801367
YDR102C	9.31422	10.973	8.06976	8.55833	11.4539	10.0207	8.90104	10.1507	NO	0.0682001	0.866774
YDR103W	24.28	22.3141	24.6703	18.7981	24.7745	22.9727	21.7901	23.9875	NO	-0.0242712	0.808668
YDR104C	7.97111	7.42146	8.55682	6.76366	9.0215	8.11811	7.47451	8.18916	NO	0.00021928	0.863872
YDR105C	13.8886	11.4779	13.9547	12.2259	14.562	12.7161	12.9273	13.9922	NO	-0.0117974	0.862377
YDR106W	2.7305	2.18299	2.18036	1.83906	2.39349	2.10753	2.19853	2.9043	NO	0.0149139	0.95072
YDR107C	13.1443	11.6142	12.1122	9.40259	12.7439	10.9303	10.2367	11.5234	NO	-0.0795728	0.642531
YDR108W	11.6027	10.4512	10.8249	8.82057	11.4792	10.8041	10.5427	11.8685	NO	0.00754212	0.862377
YDR109C	7.67661	7.62738	7.85965	7.37927	8.28005	7.79249	7.64004	7.93277	NO	-0.030447	0.831711
YDR110W	16.6165	14.4346	16.4773	13.708	16.8327	17.0263	15.337	18.0157	NO	0.0300552	0.830854
YDR111C	14.4286	11.2299	12.7225	12.1905	14.4889	14.4386	12.9714	14.6331	NO	0.0500397	0.789098
YDR112W	0.943464	0.526186	0.309354	0.352605	1.20126	0	0.70838	0	NO	-0.462388	0.834309
YDR113C	20.1174	19.1743	19.703	16.1637	23.0191	20.1818	17.9238	19.9081	NO	0.0126763	0.868306
YDR114C	0.979044	1.6446	1.60604	1.10038	2.49725	0.400792	2.57098	0.426995	NO	-0.178683	0.911315
YDR115W	77.8669	83.4719	82.1426	69.3902	77.0773	80.6645	70.2898	71.9199	NO	-0.065678	0.773408
YDR116C	50.6517	43.9865	48.8309	39.9221	50.9519	50.2722	49.0621	49.996	NO	0.0327682	0.808668
YDR117C	24.0859	21.2652	21.5766	19.3841	24.749	22.2467	22.174	23.5121	NO	0.00834828	0.849838
YDR118W	7.01516	6.91995	7.3916	5.99192	7.07375	6.91557	6.7875	6.6386	NO	-0.059088	0.781473
YDR118W-A	33.5339	27.7719	37.0985	30.0413	19.617	48.2683	34.8176	29.1965	NO	-0.121654	0.868728
YDR119W	33.6011	30.8101	33.8969	26.9143	33.3304	29.9333	29.4257	31.3074	NO	-0.0727753	0.378937
YDR119W-A	47.6503	73.4213	44.3819	42.0853	93.4658	54.1693	57.6064	59.7447	NO	0.246594	0.628425
YDR120C	39.1296	36.6742	40.6434	37.5581	43.5143	39.0187	38.6922	40.6721	NO	-0.0151882	0.832781
YDR121W	72.2105	67.9181	75.9024	70.286	76.9108	68.2154	70.6476	74.2373	NO	-0.0407173	0.794129
YDR122W	25.6672	25.2688	26.9259	21.5198	26.485	24.6749	23.6579	24.7117	NO	-0.0627098	0.509691
YDR123C	17.7749	13.135	19.118	13.8625	15.5356	18.8054	16.3567	18.2959	NO	0.0261215	1
YDR124W	3.29774	2.52152	3.83	2.80815	3.25306	2.70458	3.11115	2.88336	NO	-0.0914125	0.835466
YDR125C	4.24409	4.22675	4.61133	3.46341	5.39507	5.23478	4.81152	4.65055	NO	0.133617	0.690865
YDR126W	11.6495	10.2793	11.7537	8.62031	12.4878	11.5356	9.42932	12.6012	NO	0.0246803	0.867752
YDR127W	47.2884	43.7224	47.1428	41.7296	49.5916	45.2866	46.0277	47.8768	NO	-0.0184988	0.751212
YDR128W	17.7712	16.8555	18.5316	16.2203	19.7582	17.5813	16.5046	18.191	NO	-0.0302523	0.783399
YDR129C	105.919	95.7884	100.245	87.2427	108.481	94.3004	98.4146	105.848	NO	-0.0195735	0.781473
YDR130C	18.2119	19.0099	19.8254	15.1447	21.3831	20.4203	18.6857	17.1275	NO	0.0141911	0.905598
YDR131C	9	6.87366	8.23409	5.78381	8.16423	8.40882	8.09234	9.41933	NO	0.0787288	0.781473
YDR132C	6.77433	6.30218	8.06866	6.06844	7.11825	7.3021	7.20588	6.8736	NO	-0.0120433	0.875977
YDR133C	119.523	118.051	118.186	107.871	117.028	95.0264	98.1251	101.375	NO	-0.148833	0.168652
YDR134C	854.829	809.768	830.836	562.081	772.951	715.106	691.217	717.754	NO	-0.0784742	0.722701
YDR135C	55.7697	50.3852	55.2036	46.499	58.1279	54.4438	51.2156	56.9404	NO	-0.0058617	0.7715
YDR136C	0.873288	0.626632	1.60239	0.247485	0.819521	1.49568	1.24461	0.449521	NO	0.213064	0.894473
YDR137W	14.6933	14.3167	16.8765	13.5428	16.9522	16.4286	15.253	17.593	NO	0.0447576	0.779693
YDR138W	19.5913	17.8985	19.366	15.4435	20.8018	18.617	19.2633	20.6219	NO	0.0298488	0.804878
YDR139C	245.656	308.591	244.574	270.32	277.098	269.212	300.84	216.614	NO	-0.00867068	1
YDR140W	37.3843	37.9506	40.4317	33.9871	39.7334	36.9121	35.6555	39.3425	NO	-0.0421936	0.799316
YDR141C	17.8569	17.6352	18.7152	15.0722	19.0573	17.543	16.5658	17.3895	NO	-0.0474204	0.677738
YDR142C	20.5534	17.6149	19.3189	15.7099	21.0258	18.6741	18.4553	19.2374	NO	-0.00277931	0.862377
YDR143C	43.4776	38.0846	42.2824	35.2189	44.1807	42.442	40.466	45.2673	NO	0.0177108	0.801136
YDR144C	54.2677	49.5327	53.1641	47.425	54.1256	52.6864	46.7865	55.7325	NO	-0.0418581	0.711644
YDR145W	37.1868	35.9239	36.8704	34.551	40.2203	37.5432	39.2908	35.5093	NO	-0.0112181	1
YDR146C	31.2656	32.6923	33.1777	25.889	43.0826	41.3385	38.8206	41.9936	NO	0.233208	0.00640997
YDR147W	12.0402	10.6977	11.5637	9.41307	13.2899	11.0958	11.9894	12.4387	NO	0.0479411	0.787249
YDR148C	58.9625	57.5783	61.1352	47.886	64.3143	54.0317	53.7173	57.1048	NO	-0.0462347	0.731862
YDR149C	0.962993	1.36255	1.96005	1.09419	1.30038	0.704139	1.09993	0.331113	NO	-0.558659	0.618715
YDR150W	40.438	37.6159	40.0478	33.8241	42.0327	38.6947	38.1694	42.611	NO	-0.00565799	0.7715
YDR151C	55.6867	53.2682	56.1064	41.4237	63.6397	52.8316	50.4784	62.9719	NO	0.0486068	0.823165
YDR152W	95.0625	77.6021	94.0777	79.1122	97.6654	83.0979	90.3708	92.9851	NO	-0.00441849	1
YDR153C	64.6707	60.063	64.3418	54.9341	65.8748	59.9993	60.798	61.6136	NO	-0.0440848	0.68456
YDR154C	904.41	910.567	977.14	881.071	1001.83	861.233	944.913	917.341	NO	-0.0163503	1
YDR155C	2048.63	1864.68	1993.13	1636.84	2173.52	1944.84	1850.7	2084.09	NO	0.021559	0.745827
YDR156W	182.086	134.651	153.029	141.23	159.917	172.519	157.391	203.058	NO	0.0892366	0.799316
YDR157W	6.99325	4.40476	4.95987	5.68399	6.12341	4.77075	6.12993	6.57072	NO	0.0386724	0.94982
YDR158W	154.634	145.131	160.83	144.269	179.226	153.987	163.499	163.179	NO	0.0245628	0.801646
YDR159W	18.0401	15.9015	16.9802	13.861	17.8672	17.0722	14.9523	18.2403	NO	-0.0150393	1
YDR160W	6.77839	6.6462	7.28235	6.69962	7.06247	6.7813	7.67066	7.20632	NO	-0.0197683	0.863872
YDR161W	46.8235	43.1862	46.8836	47.0935	46.8741	47.8313	46.3209	45.5334	NO	-0.0481308	0.799316
YDR162C	36.7817	36.1903	37.5635	31.8164	42.2612	41.7003	39.4568	39.9363	NO	0.0821429	0.614152
YDR163W	34.0315	28.7765	35.0139	27.1702	38.7694	35.6099	39.1721	32.5249	NO	0.10951	0.617534
YDR164C	17.1628	15.5207	15.9207	14.931	19.2903	19.3831	15.9335	18.012	NO	0.0660322	0.663124
YDR165W	54.3223	48.7042	55.5533	47.6057	54.6736	54.1789	51.141	51.7907	NO	-0.0348614	0.7715
YDR166C	17.9951	16.9939	18.1129	14.9029	17.7474	17.933	15.9622	18.9546	NO	-0.0281242	0.805435
YDR167W	44.3691	46.2224	47.1455	44.8334	48.278	42.8236	46.5447	42.8508	NO	-0.0667974	0.730587
YDR168W	56.6235	54.2127	58.9913	49.7833	63.0555	61.2134	55.9535	61.7846	NO	0.0337675	0.751212
YDR169C	31.7781	29.3095	32.4614	26.0522	32.0934	30.0134	27.8975	32.3562	NO	-0.0396134	0.763556
YDR169C-A	14.7665	8.9108	7.54684	6.63228	10.4185	13.198	4.87024	13.1544	NO	0.0466131	1
YDR170C	49.99	46.1292	49.0876	43.0085	50.8129	46.2157	45.4248	48.483	NO	-0.0527145	0.509691
YDR170W-A	6.42864	6.7897	8.27343	5.61149	7.26201	7.70051	5.69738	7.55002	NO	-0.0205107	1
YDR171W	54.4164	63.2375	59.0631	35.2599	70.1221	62.908	54.3684	67.8119	NO	0.142546	0.749273
YDR172W	152.844	130.438	144.561	135.637	153.593	143.677	144.335	148.234	NO	-0.018399	0.794129
YDR173C	8.26291	8.63602	7.96765	8.2127	9.45236	8.36309	8.164	7.84501	NO	-0.0414581	0.84274
YDR174W	97.0665	91.5474	98.9268	95.2182	103.021	102.504	103.585	105.789	NO	0.0232947	0.89344
YDR175C	19.594	21.3724	20.4707	19.7416	23.1619	22.4002	21.1751	22.7908	NO	0.0371015	0.831711
YDR176W	24.4526	25.5666	25.9554	20.5083	27.627	24.5513	24.6938	25.6548	NO	-0.00179093	0.886378
YDR177W	138.404	127.482	131.707	114.581	147.779	124.572	121.985	135.739	NO	-0.0213857	0.808668
YDR178W	113.425	130.25	116.845	87.6611	116.521	113.569	106.238	124.309	NO	-0.0140632	1
YDR179C	11.3339	12.9191	12.5956	12.3115	11.7346	10.7238	10.1488	10.6865	NO	-0.171805	0.64959
YDR179W-A	9.42587	8.32028	8.85634	7.64468	9.00147	9.09105	7.82892	8.17786	NO	-0.0669524	0.773408
YDR180W	13.6365	13.7286	14.4346	12.8585	13.5741	13.7372	12.5185	12.6212	NO	-0.108672	0.178236
YDR181C	10.7333	10.357	11.5347	10.2824	12.3481	10.0097	10.601	12.157	NO	-0.0166754	0.86319
YDR182W	38.4663	37.8758	38.1033	28.9608	41.7015	36.6937	35.0314	41.8933	NO	0.0194393	1
YDR182W-A	9.22282	10.9245	10.2016	6.66575	9.04562	5.52655	14.1464	10.5532	NO	0.0266252	1
YDR183C-A	19.0952	18.0688	21.7003	11.6844	18.0983	14.9408	20.7483	19.8746	NO	0.0551309	0.893748
YDR183W	20.2649	22.2792	19.718	19.7269	22.7912	19.7894	21.2393	20.7042	NO	-0.0260479	0.856752
YDR184C	93.2292	84.3837	92.307	75.8072	99.584	92.7731	91.5087	95.5236	NO	0.0358994	0.743295
YDR185C	12.7816	11.7155	12.995	11.3669	11.0719	13.5058	10.7553	11.6295	NO	-0.0912586	0.799316
YDR186C	60.7078	54.0598	61.8374	50.463	67.5768	59.9488	60.3382	60.7078	NO	0.0263338	0.7715
YDR187C	2.92512	2.5384	2.61277	2.44421	1.2747	1.73424	2.17033	3.47851	NO	-0.298928	0.718017
YDR188W	106.76	92.729	104.156	93.0267	115.762	94.2458	104.905	109.448	NO	0.00207773	1
YDR189W	42.5378	38.568	41.543	32.4427	44.4698	39.5039	40.2573	45.0122	NO	0.0255952	0.812403
YDR190C	66.9304	66.9365	70.8507	67.5604	73.3157	67.411	71.9718	67.4323	NO	-0.0357476	0.832781
YDR191W	13.1309	11.8234	12.9347	10.3416	14.7648	13.3819	12.7272	15.0335	NO	0.0874435	0.674027
YDR192C	15.6511	13.4106	16.3026	13.4602	16.1625	15.5736	15.0142	16.5202	NO	0.0127507	0.855375
YDR193W	1.77184	1.80823	0.966481	0.664601	1.241	0.725166	1.77439	0.532513	NO	-0.229446	0.860559
YDR194C	97.8958	90.5034	97.0188	88.589	106.664	97.6663	93.0079	92.9593	NO	-0.0235164	0.799316
YDR194W-A	11.7005	7.99877	7.23874	6.36616	8.40047	5.42926	0	4.73811	NO	-0.85824	0.694542
YDR195W	25.3129	24.0503	24.496	20.8455	25.7088	24.6818	24.7545	25.4073	NO	-0.00206899	0.845877
YDR196C	42.1515	43.9619	41.5496	38.3063	48.0846	46.8351	46.0185	41.0299	NO	0.0341472	0.856752
YDR197W	14.7732	14.1983	12.3292	11.8793	15.1814	14.756	13.3564	15.3516	NO	0.0379333	0.833578
YDR198C	20.0722	17.7776	22.1975	17.009	21.4217	17.8079	18.7352	18.8183	NO	-0.0643285	0.725649
YDR199W	1.38063	1.12699	0.904129	1.54418	1.16375	0.281061	0.25873	0	NO	-1.25644	0.311269
YDR200C	16.8615	14.5562	16.3045	12.5959	17.6788	15.0963	14.306	15.2579	NO	-0.0288986	0.839826
YDR201W	15.897	15.6031	15.8128	11.9619	12.4128	16.4725	20.9516	18.1592	NO	0.0799311	0.87655
YDR202C	16.381	15.1292	15.7458	13.1412	17.7621	16.901	14.9897	15.5856	NO	0.0165419	0.857155
YDR203W	0.298341	0.661164	0.293366	1.33443	0.379691	1.09499	0.334713	0.393005	NO	-0.103564	1
YDR204W	36.6855	33.5492	33.4356	29.5672	35.6092	36.9498	32.8109	37.9449	NO	0.0130674	0.859591
YDR205W	14.7955	13.3151	13.9927	10.9993	15.3463	12.9134	12.7608	15.0288	NO	-0.00931861	0.98628
YDR206W	18.6023	17.747	18.4653	16.8652	18.8108	17.3415	17.9836	17.5584	NO	-0.0659028	0.577812
YDR207C	14.7457	12.1421	14.6309	12.698	15.9094	15.0165	14.7844	15.1696	NO	0.0528921	0.730587
YDR208W	55.1474	50.8562	55.6317	43.02	60.1929	53.3785	53.9156	60.8155	NO	0.0466518	0.693645
YDR209C	1.84672	2.578	2.90102	3.32305	3.25412	2.26999	3.7474	3.501	NO	0.143258	0.857916
YDR210C-C	5.36616	0.00725535	4.73498	2.8552	1.27872	3.16225	5.5712	0	NO	-0.413148	1
YDR210C-D	25.0628	22.283	29.1279	21.8555	11.8628	15.4051	13.9765	18.6316	NO	-0.570305	0.0181031
YDR210W	89.189	75.0405	89.2301	86.5782	102.601	113.186	122.164	115.229	NO	0.287611	0.23567
YDR210W-A	0	0	0	0	0	0	0	0	NO	-1.20306e-16	1
YDR210W-B	0.0063456	4.38601e-06	0.00131176	7.2193e-06	2.74937e-07	0	1.53736e-07	2.02823e-05	NO	-0.29779	0.969053
YDR211W	48.3324	47.7613	51.0427	45.411	52.05	48.5536	49.1669	46.4422	NO	-0.0468398	0.713473
YDR212W	104.067	94.8566	99.8248	96.1326	109.744	95.7679	97.1066	106.627	NO	-0.0300878	0.781473
YDR213W	13.5756	11.6314	13.8821	12.8155	14.692	13.2898	13.3098	13.6128	NO	-0.00884138	0.87655
YDR214W	104.717	105.858	102.596	85.3118	119.702	102.842	102.64	115.964	NO	0.0413709	0.763556
YDR215C	1.66205	2.28054	3.62627	1.86922	3.95143	2.04299	2.29008	2.75078	NO	0.126916	0.876105
YDR216W	15.5269	15.6949	15.0836	11.6466	17.4216	15.9064	14.2147	15.9491	NO	0.0286103	0.92633
YDR217C	17.1904	15.6113	17.1541	15.0598	17.8186	16.6746	16.6436	16.1587	NO	-0.0317402	0.7715
YDR218C	1.32058	1.49902	1.54481	1.07897	2.20083	1.33515	1.63888	1.97574	NO	0.199128	0.758477
YDR219C	16.4964	19.8559	19.1027	18.9193	21.0925	17.9203	19.6664	20.3185	NO	-0.00287293	1
YDR220C	8.63908	7.97318	7.84963	5.85009	7.06008	4.6686	8.19688	7.20897	NO	-0.135545	0.847142
YDR221W	16.9352	15.7398	17.0911	15.0846	15.9849	15.716	14.9901	16.3655	NO	-0.0928606	0.384613
YDR222W	9.72762	9.8083	10.1606	7.15219	10.6842	8.73097	8.78061	10.9574	NO	0.00147325	1
YDR223W	3.65867	2.89664	2.45354	2.76609	2.83148	2.41992	2.22535	3.37715	NO	-0.146424	0.745827
YDR224C	0	0	0	0	0	0	0	0	NO	-1.20306e-16	1
YDR225W	0	0	0	0	0	0	0	0	NO	-1.20306e-16	1
YDR226W	453.262	434.804	451.449	415.794	520.413	483.853	475.895	533.883	NO	0.0810983	0.21498
YDR227W	14.9084	14.691	15.6638	12.9634	16.7171	13.6169	14.2559	16.6759	NO	-0.0182457	1
YDR228C	25.2421	23.5418	25.3838	20.3786	27.774	26.0271	24.0822	24.4828	NO	0.0164329	0.845877
YDR229W	27.4822	24.3824	27.4984	22.1738	29.2629	26.9657	26.6821	29.3416	NO	0.0397136	0.777113
YDR230W	0.25219	0.551415	0.247889	0.281767	0	0.615948	0.283057	0.336407	NO	-0.195574	0.929866
YDR231C	22.0536	16.3511	18.2089	15.9373	20.717	22.0456	18.5975	20.9065	NO	0.0777999	0.781473
YDR232W	99.9819	81.8442	99.2094	87.7191	101.685	91.0996	89.9583	97.3009	NO	-0.0322094	0.810287
YDR233C	378.592	341.435	356.013	292.005	372.112	345.843	327.37	369.114	NO	-0.0234246	0.773408
YDR234W	42.8838	35.6	42.5617	34.606	44.6133	41.4154	42.1412	45.6086	NO	0.0485861	0.68456
YDR235W	14.3751	13.5368	14.3626	11.1172	15.3116	13.8914	12.9914	13.1083	NO	-0.0262542	0.845877
YDR236C	20.0894	19.1354	20.1344	17.8252	23.2724	21.6605	22.5112	21.3411	NO	0.0848882	0.741497
YDR237W	35.0044	33.8524	34.4513	30.8373	36.9172	34.561	33.1693	31.8781	NO	-0.0424723	0.794129
YDR238C	82.2482	77.0693	81.9831	70.1741	84.1456	78.7648	76.3546	83.9954	NO	-0.0283383	0.702163
YDR239C	14.9879	13.4974	13.1455	12.0024	15.751	13.9347	13.7705	14.9706	NO	0.0211553	0.842343
YDR240C	15.7292	14.9905	14.959	11.7885	18.5293	16.7852	15.3081	19.0687	NO	0.130982	0.255756
YDR241W	0.367706	1.22449	0.355453	0.411179	0.918595	0.452594	1.23686	0	NO	-0.0878419	1
YDR242W	4.03661	3.77308	4.61108	3.60354	5.45329	4.86457	4.77337	4.79737	NO	0.153731	0.497581
YDR243C	8.83196	7.51186	9.05583	8.20244	9.25595	8.31759	8.56534	8.30738	NO	-0.0384807	0.831711
YDR244W	14.0782	12.7663	14.6976	12.4676	15.4657	14.4386	14.7426	14.9997	NO	0.0360657	0.799316
YDR245W	62.4452	57.2817	59.478	56.407	67.7011	60.2284	65.4881	63.0363	NO	0.0219415	0.831711
YDR246W	45.5888	41.7679	46.8503	40.9594	44.9063	49.6994	44.3243	47.893	NO	0.00930718	0.889932
YDR246W-A	23.4586	25.4815	28.5849	13.7421	28.9744	29.4605	26.6537	33.4932	NO	0.292603	0.577742
YDR247W	11.5868	12.1604	12.4887	8.19046	16.8266	12.6712	12.8939	15.1238	NO	0.20085	0.381073
YDR248C	30.2822	28.3438	31.7105	29.134	33.4678	31.104	36.8495	35.1282	NO	0.0798917	0.731862
YDR249C	15.0221	14.2532	15.1628	13.1519	16.2552	15.3581	15.3633	13.857	NO	-0.00748417	0.866768
YDR250C	2.33316	3.56383	3.48352	1.76778	2.98206	3.37306	3.53081	3.5042	NO	0.196579	0.863872
YDR251W	43.8127	38.5245	43.1783	35.8942	43.5358	40.8561	37.6939	41.6753	NO	-0.0497388	0.614152
YDR252W	17.4668	12.2757	14.9121	11.019	15.9046	17.5888	17.396	14.6005	NO	0.132092	0.732233
YDR253C	7.25532	7.40237	9.85394	6.99775	8.39987	8.23019	7.16333	8.91897	NO	-0.00811569	0.911885
YDR254W	6.42179	6.7226	6.86153	6.24886	7.96708	7.3395	6.39847	7.80935	NO	0.0502999	0.811131
YDR255C	9.71387	8.18739	9.17356	7.98601	9.70114	8.91916	7.98063	10.2483	NO	-0.0145004	0.863872
YDR256C	4.0743	3.31512	4.20368	3.43069	3.60357	3.18515	4.04089	4.46006	NO	-0.0490896	0.851945
YDR257C	19.4276	20.0545	20.0353	17.4201	21.717	19.6106	18.7937	19.1093	NO	-0.0347032	0.808668
YDR258C	18.8995	21.6598	20.6507	13.6824	22.8057	22.3546	19.6278	22.6874	NO	0.102371	0.770364
YDR259C	16.7136	17.5851	17.5825	11.5697	20.2775	15.8942	17.9861	17.9875	NO	0.0764952	0.808668
YDR260C	48.4423	45.4664	50.7162	43.1911	48.3611	46.3847	51.8435	47.7731	NO	-0.012787	0.866774
YDR261C	49.2507	47.2915	50.7046	42.1081	53.0927	49.9802	48.6456	54.5593	NO	0.0222084	0.781473
YDR261C-C	0	0	0	0	0	0	0	0	NO	-1.20306e-16	1
YDR261C-D	270.776	217.935	266.94	149.22	184.568	197.155	171.797	225.902	NO	-0.194936	0.639649
YDR261W-A	0.766039	0.088394	0	0	0	0	0	0.00111735	NO	-1.35625	0.728328
YDR261W-B	1.80339	0.000237429	0.00451446	6.7854e-07	0.0187063	2.95254	0.00960886	0.0265604	NO	1.1378	0.882361
YDR262W	58.6174	57.3234	60.9398	53.6705	56.2605	53.5184	54.9723	50.1892	NO	-0.128788	0.14092
YDR263C	5.36505	6.45418	6.85287	4.78304	6.61195	7.34251	5.45587	5.09882	NO	-0.0197332	1
YDR264C	52.5667	50.5956	51.4378	40.6801	58.2294	52.7687	51.2084	56.5286	NO	0.0512372	0.673165
YDR265W	10.2612	11.8541	12.0014	9.66911	12.3792	12.1839	11.7285	13.1718	NO	0.0638345	0.788077
YDR266C	46.145	41.9025	47.1656	39.6168	45.3006	47.3376	41.8672	46.1376	NO	-0.0311567	0.776596
YDR267C	30.9936	28.352	30.1349	28.4932	34.323	30.3642	29.0535	35.2877	NO	0.025838	0.84331
YDR268W	16.4119	15.3184	15.8353	14.2287	18.9887	14.3026	16.7898	17.3879	NO	0.0216844	0.861869
YDR269C	0.576219	0.476677	0.283343	0.964947	1.09781	0.352109	0.968499	0.380373	NO	0.104394	1
YDR270W	9.28078	10.1788	9.5513	7.58309	10.4104	10.0945	9.71036	11.4611	NO	0.0672488	0.763556
YDR271C	0.446954	0.364121	0.43854	0.750612	0.282345	0.546146	0.502377	0.299997	NO	-0.188792	0.934078
YDR272W	31.0409	35.8182	32.5228	34.7684	37.9803	35.9088	33.3171	35.0156	NO	-0.000135844	1
YDR273W	5.50332	4.57876	4.09114	4.12344	3.9218	4.83878	5.56856	4.59834	NO	-0.028425	1
YDR274C	1.56434	1.57786	2.63124	1.50122	2.25876	1.09229	1.50713	1.79998	NO	-0.118356	0.934078
YDR275W	44.3779	35.8804	39.6714	36.5641	42.5126	41.1418	40.5143	39.292	NO	-0.0102337	0.891433
YDR276C	1919.15	2115.1	2088.99	1567.01	2284.45	2177.34	2044.54	1886.75	NO	0.0855902	0.448587
YDR277C	74.089	66.3053	69.7522	47.1871	73.5879	69.903	57.9269	62.5543	NO	-0.0277718	1
YDR278C	0	0	0	0	0	0.402037	0.334713	0	NO	0.615705	0.713731
YDR279W	28.4597	22.4402	28.0356	22.1963	28.9221	28.6471	24.1122	28.0095	NO	0.0238427	0.998301
YDR280W	59.3197	53.6043	62.1875	52.4437	61.1049	61.3783	59.4628	58.4713	NO	-0.00302208	0.860559
YDR281C	26.7127	24.6329	16.1203	17.3189	33.6322	27.1434	32.4092	41.9439	NO	0.450333	0.168652
YDR282C	6.54256	5.5907	5.88758	5.88876	7.30368	6.40805	7.12447	7.68164	NO	0.112373	0.690464
YDR283C	17.2097	15.9098	16.6609	14.8519	17.3497	16.8498	14.8084	16.3881	NO	-0.0560755	0.568212
YDR284C	35.905	31.6064	34.3885	29.5244	37.8751	31.3627	32.9271	33.8968	NO	-0.0245992	0.838806
YDR285W	4.76052	3.99827	5.12014	4.32033	4.95041	4.90458	4.41807	4.71308	NO	-0.0206023	0.858015
YDR286C	22.8087	28.8571	26.1917	26.9098	25.2836	27.8539	24.4434	26.3052	NO	-0.0353971	0.876222
YDR287W	21.601	21.2682	21.5466	18.2841	24.3385	22.5889	20.8591	21.7463	NO	0.0202975	0.845877
YDR288W	18.2499	17.3391	17.5859	16.263	14.964	17.2332	17.2738	18.4522	NO	-0.0841258	0.733496
YDR289C	17.1268	18.4671	21.6373	16.5315	21.9415	18.859	18.1848	18.8901	NO	-0.00586316	1
YDR290W	0	0.152917	0	0	0	0	0	0	NO	-0.174552	0.893748
YDR291W	16.21	15.1158	16.4534	13.8574	16.9635	15.3962	14.9671	14.9142	NO	-0.0561924	0.64959
YDR292C	40.191	36.4341	38.8452	34.1318	43.8692	40.5581	41.2381	40.962	NO	0.0440096	0.693645
YDR293C	69.8625	63.3553	67.2278	58.8735	67.0173	63.4337	61.1999	67.9231	NO	-0.0649881	0.362004
YDR294C	50.2943	46.1516	49.5235	42.6712	56.9259	52.2518	47.9149	54.355	NO	0.0492368	0.641475
YDR295C	22.6228	23.4261	24.2303	20.491	25.3486	23.7491	22.2998	23.2754	NO	-0.0225729	0.831509
YDR296W	33.748	32.2528	34.363	35.9084	34.5714	32.4853	37.8241	31.8344	NO	-0.0545162	0.845877
YDR297W	120.348	123.439	122.263	108.705	131.682	124.736	118.865	124.718	NO	-0.00922896	0.813906
YDR298C	127.758	118.87	123.258	104.167	133.594	105.223	125.121	131.008	NO	-0.013312	1
YDR299W	64.2527	60.505	68.178	62.1065	66.8058	59.8448	70.0967	65.8777	NO	-0.0358561	0.845877
YDR300C	41.5593	40.0673	40.5121	34.7306	44.0025	39.7838	37.2127	43.4268	NO	-0.0161101	0.833578
YDR301W	18.1282	16.7544	18.1723	15.394	19.3386	17.5455	16.5459	18.3075	NO	-0.0197202	0.794129
YDR302W	32.0186	29.9978	28.9242	30.6944	31.1911	29.8418	28.3352	30.2226	NO	-0.0723801	0.731862
YDR303C	21.8727	20.3794	22.6226	17.089	23.1094	20.4601	21.258	23.4804	NO	0.0122039	0.86319
YDR304C	183.366	194.086	189.498	177.475	195.356	194.745	196.457	201.491	NO	0.00116481	1
YDR305C	27.7664	28.3686	32.5551	25.9974	29.475	31.2441	29.4241	29.0125	NO	-0.014197	0.869464
YDR306C	11.2365	10.2214	11.6193	7.44084	10.3725	10.9916	11.2014	11.8407	NO	0.041125	0.91325
YDR307W	15.1914	14.5547	14.6875	11.5242	16.6457	13.9706	12.728	15.6956	NO	-0.0114199	1
YDR308C	62.9986	70.5953	60.3951	62.4918	72.506	70.9207	75.462	64.2232	NO	0.0594213	0.831509
YDR309C	150.039	139.266	149.037	113.898	150.92	127.637	122.111	140.267	NO	-0.0805168	0.510101
YDR310C	25.4361	21.993	24.7776	21.0684	25.1715	23.6472	22.4895	23.071	NO	-0.0528384	0.630991
YDR311W	20.526	19.0018	20.517	16.0689	22.8061	22.2596	19.091	22.6749	NO	0.0685786	0.612976
YDR312W	26.7616	24.3699	27.3289	27.9462	27.7954	29.6931	29.3185	25.4242	NO	-0.0108217	1
YDR313C	24.3487	22.7817	23.2828	16.3306	26.0848	21.8121	21.9238	24.3756	NO	0.0318363	0.931414
YDR314C	6.75827	6.61833	7.54385	6.34678	6.83167	7.18106	6.79362	7.0712	NO	-0.0416394	0.809981
YDR315C	10.7615	11.1376	9.64339	9.32384	12.9975	11.7134	11.6512	10.9144	NO	0.0868599	0.756603
YDR316W	14.1237	14.2366	14.5423	13.96	16.6546	14.7125	14.4351	15.1151	NO	0.00359177	0.868529
YDR316W-A	7.71875e-08	0	4.02238e-08	2.29079e-09	0	0	0	0	NO	-1.56137e-06	1
YDR316W-B	25.7456	16.9585	36.1783	23.3461	12.235	11.7999	11.4224	15.0283	NO	-0.74251	0.157545
YDR317W	5.41987	4.79203	4.94406	4.78185	5.81412	6.40805	6.28369	5.70788	NO	0.130906	0.641475
YDR318W	6.25204	6.10998	7.44691	6.17466	7.43192	7.27066	6.94205	6.39795	NO	0.0158599	0.874346
YDR319C	19.2623	18.9059	20.5808	18.6815	20.1644	18.8951	21.6412	17.7317	NO	-0.0481027	0.831711
YDR320C	28.9854	26.823	26.0379	21.7442	29.7225	27.889	27.6244	27.9081	NO	0.0276761	0.833578
YDR320C-A	449.055	506.337	470.954	445.586	477.966	544.772	460.429	412.412	NO	0.012615	1
YDR320W-B	6.31154	1.50213	8.77855	3.8548	4.1678	4.42472	5.90483	0	NO	-0.466902	0.826887
YDR321W	100.538	81.4433	91.8984	79.3014	100.551	92.7821	83.9503	99.0027	NO	0.00307916	1
YDR322C-A	281.34	316.363	300.879	243.161	319.762	279.786	287.957	313.097	NO	0.0359534	0.797038
YDR322W	30.6928	29.2521	31.0674	26.0096	31.052	29.5185	27.093	31.0473	NO	-0.046839	0.7715
YDR323C	4.16418	4.92018	5.05026	3.70515	5.64684	5.72569	5.82163	5.45118	NO	0.181179	0.362766
YDR324C	53.4148	47.4797	51.4669	50.1203	53.7035	49.9824	49.0431	50.8247	NO	-0.0603957	0.531312
YDR325W	11.5438	11.1755	11.118	10.2003	12.8007	12.4605	10.7597	12.2585	NO	0.0240067	0.832781
YDR326C	31.7384	30.2732	33.3858	27.3878	34.1147	33.4913	30.2302	34.0597	NO	0.00558317	0.808668
YDR327W	1.13336	1.40421	4.17519	0.631702	1.79799	3.45575	2.22342	2.24494	NO	0.425352	0.796596
YDR328C	120.712	114.004	122.315	104.723	129.294	134.149	121.815	132.015	NO	0.0618336	0.625968
YDR329C	30.0909	25.6165	26.9507	22.1858	34.0406	28.2367	26.5152	28.8995	NO	0.0537141	0.781473
YDR330W	30.2243	29.2292	32.7158	25.0232	34.6394	31.6181	27.6746	32.0476	NO	0.00954603	1
YDR331W	23.9	22.4254	23.795	21.3484	28.0174	24.7201	24.5513	25.7217	NO	0.0554876	0.728876
YDR332W	10.8224	10.0996	10.3521	8.47844	11.9132	10.5775	10.2274	11.9215	NO	0.0520557	0.774589
YDR333C	32.8656	30.6618	32.1887	26.6495	35.0188	31.594	29.5325	32.2175	NO	-0.0165332	0.816417
YDR334W	25.1368	24.3168	26.4768	21.9952	29.6739	25.8293	26.2286	26.0763	NO	0.0292792	0.781473
YDR335W	29.6736	29.4025	30.0595	25.1126	31.1681	29.2815	28.2045	29.1826	NO	-0.0342433	0.742857
YDR336W	12.9109	12.0305	12.597	11.935	13.9514	10.8424	12.3286	14.9274	NO	-0.0166373	0.893339
YDR337W	28.7757	27.2315	29.8235	29.3671	30.5981	27.5358	31.8317	25.7298	NO	-0.0581264	0.832843
YDR338C	11.6583	9.92729	11.4799	8.78922	12.0105	10.639	9.34837	10.9536	NO	-0.0371795	0.830854
YDR339C	137.614	124.74	147.425	126.729	135.782	143.435	130.224	154.629	NO	-0.00151432	1
YDR340W	0	0.182733	0	0	0	0	0.367283	0.426995	NO	0.431587	0.803546
YDR341C	137.196	127.81	136.871	123.182	139.625	137.726	126.504	136.797	NO	-0.0355413	0.690865
YDR342C	145.251	130.003	7.12222	93.6155	140.165	110.073	99.6088	111.864	NO	0.588209	0.834325
YDR343C	9.32276	5.2562	0	4.73337	7.55052	7.23485	5.79591	6.03892	NO	1.52659	0.801617
YDR344C	29.3362	21.1158	24.0998	17.7454	26.7637	21.6236	26.3093	22.4854	NO	0.0224474	1
YDR345C	527.596	467.583	544.058	476.755	507.935	479.405	479.211	476.153	NO	-0.100121	0.178236
YDR346C	109.149	105.993	110.006	103.307	117.086	114.25	115.833	113.704	NO	0.00919942	0.844494
YDR347W	47.0875	45.7545	52.3982	42.0746	49.7736	43.7152	49.7036	45.878	NO	-0.0499047	0.770309
YDR348C	42.0394	38.6855	43.5711	34.9355	43.6988	42.0712	40.1344	38.7604	NO	-0.0280865	0.804878
YDR349C	51.326	44.5681	52.4724	41.8456	56.4202	50.7589	48.3808	49.6838	NO	0.0137465	0.845288
YDR350C	17.8868	15.6748	17.6338	13.9793	19.4425	18.0748	15.9998	18.0723	NO	0.0307361	0.81737
YDR351W	25.2584	23.6306	26.3644	22.845	27.6148	26.44	24.4335	28.0197	NO	0.0160639	0.808978
YDR352W	30.3001	27.7495	29.7724	27.2078	34.2545	30.5793	27.6199	28.3837	NO	-0.0139364	0.871021
YDR353W	365.131	340.956	367.64	333.718	372.316	357.932	381.213	367.814	NO	-0.0103722	0.832781
YDR354C-A	0	0	1.63052	0	0	0	0	0	NO	-0.260034	0.845877
YDR354W	38.9444	34.2827	40.361	32.6855	42.5468	38.8681	35.7786	42.591	NO	0.0271569	0.816465
YDR355C	0.326348	0.182733	0.321209	0.733584	0	0.400792	0.367283	0.426995	NO	-0.234072	0.894846
YDR356W	11.6434	12.0736	11.59	9.99542	11.7682	10.1634	12.0526	10.3279	NO	-0.0889351	0.68516
YDR357C	54.2078	52.0205	55.866	45.1472	37.8436	35.47	39.7495	41.3567	NO	-0.324425	0.0138449
YDR358W	11.6925	11.8841	11.2587	8.31297	12.0854	11.3392	10.8303	11.8162	NO	0.00998163	1
YDR359C	20.5901	17.9363	19.3063	17.4131	20.4889	19.0934	17.5781	19.7366	NO	-0.0443868	0.723855
YDR360W	0.848939	0.996644	0.332705	0.765196	0.639638	1.0449	0.766792	0.6912	NO	0.0658877	1
YDR361C	92.3969	85.1024	86.6484	83.7792	99.4465	86.9632	84.3608	85.4741	NO	-0.0373045	0.799316
YDR362C	9.68643	10.4428	10.4497	9.35176	11.8924	10.1997	9.65389	10.5147	NO	-0.0106192	0.883082
YDR363W	16.8104	17.2415	18.4705	17.6577	15.6741	18.1154	18.8999	17.6973	NO	-0.062427	0.828492
YDR363W-A	324.14	410.556	322.887	315.722	343.844	336.521	356.866	318.062	NO	-0.0173033	1
YDR364C	22.7718	17.8603	19.699	17.4656	20.953	18.8622	20.1751	20.8432	NO	-0.0206255	0.857916
YDR365C	84.9951	78.2083	88.8515	87.5817	86.6975	80.2274	85.1342	77.6036	NO	-0.0948499	0.62324
YDR365W-A	0	0	0	0	0	0	0	0	NO	-1.20306e-16	1
YDR365W-B	237.085	207.426	239.498	222.938	163.541	174.658	164.527	158.674	NO	-0.382375	0.00153992
YDR366C	2.95306	3.40374	4.05922	3.54454	4.21939	3.86755	3.54878	5.32513	NO	0.149245	0.845877
YDR367W	35.8084	28.2822	30.4306	25.8382	32.9656	34.0643	29.5631	32.9659	NO	0.0237657	0.861507
YDR368W	43.3898	47.9997	47.8018	40.2953	47.1162	46.6967	43.7552	43.7876	NO	-0.0481275	0.7715
YDR369C	6.14803	6.43439	6.25217	5.17804	7.57174	7.34758	6.50249	6.90611	NO	0.100612	0.524103
YDR370C	25.2474	20.9589	23.5273	20.7335	25.1508	25.1281	22.7191	24.1337	NO	0.0101501	0.859591
YDR371C-A	0	0	0	0	0	0	0	0	NO	-1.20306e-16	1
YDR371W	11.8497	12.0804	11.7531	10.9385	13.4578	11.9751	12.1631	13.4176	NO	0.0249211	0.838566
YDR372C	66.7518	67.1269	68.9295	63.8617	69.9528	66.7387	69.055	67.3559	NO	-0.0374997	0.7715
YDR373W	90.0578	87.1589	95.3956	74.6167	89.3278	99.3947	94.2167	97.9957	NO	0.0437897	0.804878
YDR374C	4.67379	3.83473	4.45069	3.14762	4.62123	4.67994	4.37658	5.58224	NO	0.124831	0.777113
YDR374W-A	33.7139	36.6652	34.7538	36.0561	37.8021	31.2808	29.0472	38.1257	NO	-0.0508724	0.858015
YDR375C	17.4318	15.578	18.9079	13.6285	20.5561	16.4566	17.7951	18.0303	NO	0.0460338	0.812403
YDR376W	22.2148	20.9237	21.0652	21.8262	23.4488	21.5304	21.3232	23.4541	NO	-0.0224136	0.849301
YDR377W	277.617	302.169	273.086	251.81	308.877	281.334	298.7	257.943	NO	0.0149282	1
YDR378C	239.343	288.651	243.031	209.671	235.689	261.714	254.662	183.354	NO	-0.0565183	0.860559
YDR379C-A	107.371	137.333	106.922	88.8232	117.472	133.75	99.0181	94.8075	NO	0.0106714	1
YDR379W	16.2155	14.2756	16.8821	13.9429	16.8885	15.4046	15.0247	15.2265	NO	-0.0446401	0.744414
YDR380W	42.9288	48.8471	46.901	35.5649	57.4434	48.927	49.0189	54.3098	NO	0.124753	0.474938
YDR381C-A	42.0294	60.2358	48.6058	48.953	58.9951	53.2041	43.9981	53.6353	NO	0.0220877	1
YDR381W	244.885	239.886	262.401	221.997	266.316	240.773	236.231	244.997	NO	-0.0360104	0.716311
YDR382W	2631.54	2345.22	2627.25	2694.65	2677.08	2867.25	2752.26	2704.07	NO	0.0401469	0.960925
YDR383C	7.25387	8.4719	8.70218	9.13815	9.92393	8.5991	8.82502	11.2775	NO	0.0806201	0.827269
YDR384C	57.1186	56.0364	59.8623	52.1608	57.2167	54.6234	53.6563	55.1664	NO	-0.0783193	0.486978
YDR385W	859.984	774.6	811.975	777.776	880.405	789.379	768.836	855.691	NO	-0.045458	0.68456
YDR386W	5.08013	5.86342	5.78114	4.68007	6.82526	6.04675	6.05143	5.76101	NO	0.0794222	0.745564
YDR387C	9.87086	8.84029	10.796	8.15801	10.9422	9.60983	8.92615	10.121	NO	-0.0117294	0.863872
YDR388W	76.9568	71.2829	76.2284	63.0642	84.2609	70.1861	73.3251	74.1928	NO	-0.0142746	0.833578
YDR389W	61.5272	57.7935	64.0492	50.2865	52.8291	54.4994	49.5702	54.3453	NO	-0.162832	0.0138449
YDR390C	25.2216	21.6397	23.8798	21.2366	24.9173	24.3758	24.3585	27.1721	NO	0.0279725	0.808668
YDR391C	36.93	34.5375	39.591	36.847	45.7385	37.4691	43.3722	42.4818	NO	0.0754307	0.716273
YDR392W	23.1624	21.7661	23.614	17.575	23.4586	22.3581	23.3432	24.3541	NO	0.0271977	0.843161
YDR393W	16.2236	15.8206	17.5285	11.0213	17.7725	15.278	15.8222	16.1273	NO	0.0199499	1
YDR394W	103.768	102.675	108.044	91.6784	116.494	109.288	108.066	114.643	NO	0.037199	0.690464
YDR395W	51.02	47.5432	52.4153	43.8922	52.7486	47.8109	48.1405	50.8596	NO	-0.0412692	0.650809
YDR396W	1.88328	1.84111	1.18456	1.21573	1.85307	0.832472	1.22165	2.01843	NO	-0.107724	0.903158
YDR397C	64.026	52.7131	59.6208	63.3667	61.8514	61.3106	62.4146	64.6402	NO	0.00403619	1
YDR398W	77.5605	65.5468	74.7349	70.8101	77.9942	72.8013	75.2463	76.7679	NO	-0.0158253	0.983246
YDR399W	312.295	279.027	299.947	311.648	320.269	341.628	329.389	323.162	NO	0.0336837	0.907529
YDR400W	25.1233	23.3393	22.7279	21.4325	23.9939	21.6787	24.1552	22.7287	NO	-0.0613857	0.731862
YDR401W	2.23572	2.27947	1.31373	1.14063	2.23932	1.94811	1.78314	3.22153	NO	0.238046	0.786345
YDR402C	1.2724	1.17988	1.11599	1.20179	1.30199	1.32818	0.909038	1.57846	NO	-0.0115101	0.969405
YDR403W	2.9471	3.26407	3.45703	2.29408	3.90246	4.12966	3.53236	3.51057	NO	0.175388	0.504525
YDR404C	105.491	110.246	116.55	101.407	106.293	109.46	104.96	104.714	NO	-0.0665378	0.639254
YDR405W	71.0155	61.6541	67.2585	51.8117	76.5104	69.6913	64.9715	76.0584	NO	0.0780302	0.503132
YDR406W	7.99672	7.80733	8.14941	6.29203	9.54403	8.16061	7.80139	8.32904	NO	0.0469665	0.783753
YDR406W-A	0.487142	0.57148	0	1.11756	0	0.611694	1.11351	0	NO	-0.258581	1
YDR407C	18.8422	17.0471	18.8225	14.3621	18.5314	17.3929	16.5404	17.6786	NO	-0.0467209	0.708008
YDR408C	59.2186	47.9542	52.0138	51.0727	57.6447	55.4833	59.5207	54.792	NO	0.0258209	1
YDR409W	8.72627	7.70859	8.04487	6.96348	8.8627	7.60022	8.12682	9.07717	NO	0.00267831	0.868529
YDR410C	33.3134	32.6362	35.2164	28.2384	38.293	35.9704	32.9449	31.9102	NO	0.0158	0.863872
YDR411C	30.0865	26.0583	30.1605	21.971	32.1992	29.5219	27.2082	33.0557	NO	0.0630343	0.731862
YDR412W	75.8357	63.1313	69.3857	69.2985	70.4208	69.2068	76.5371	73.2862	NO	-0.0139917	1
YDR413C	2.59892	1.41267	1.37743	0.736605	1.62578	1.21429	1.11155	1.78379	NO	-0.0405032	1
YDR414C	14.628	13.2357	14.4434	12.6	14.2068	13.6283	12.8135	13.6218	NO	-0.0722865	0.726526
YDR415C	25.2177	23.6389	23.9076	19.0632	26.9123	25.3112	24.0204	27.141	NO	0.0605383	0.733496
YDR416W	11.5075	11.3566	12.3098	10.582	12.6374	11.1666	10.4659	11.4608	NO	-0.0677005	0.639956
YDR417C	23.5958	24.6388	19.9536	16.7637	18.0701	21.8458	22.1046	25.1997	NO	-0.0022027	1
YDR418W	1622.34	1536.17	1512.61	1551.44	1793.98	1561.13	1589.99	1821.09	NO	0.0354711	0.845877
YDR419W	11.7982	10.4949	11.8629	8.97921	12.8268	11.8829	10.5832	11.8493	NO	0.0274257	0.84274
YDR420W	30.5615	24.8439	30.4894	23.0092	31.1856	29.5112	28.8237	31.0213	NO	0.0410255	0.781473
YDR421W	10.0162	9.97849	9.41275	8.25554	10.8612	10.1715	9.35093	10.4251	NO	0.0151215	0.857916
YDR422C	23.1529	21.8813	23.908	18.5431	24.1925	21.5987	22.0423	23.6781	NO	-0.0176375	0.831711
YDR423C	20.5443	19.4953	20.2203	17.1155	24.2331	22.6805	21.0585	19.2149	NO	0.055209	0.783753
YDR424C	98.6874	131.203	94.7407	109.86	119.559	113.942	127.948	107.224	NO	0.0688721	0.845877
YDR425W	13.9658	14.3955	13.9324	10.7448	15.2823	14.2552	12.6397	15.6441	NO	0.0243755	1
YDR426C	0.433904	1.64671	0.852132	1.21689	0.82224	0.796978	0.488499	0.875899	NO	-0.2552	0.859591
YDR427W	98.717	96.7641	98.2995	79.3091	99.4279	96.9277	95.8765	95.2927	NO	-0.0207582	0.808668
YDR428C	20.5604	18.589	17.8377	19.0558	19.8032	23.3812	21.9084	21.8876	NO	0.0753968	0.784898
YDR429C	194.705	191.651	199.837	191.93	204.964	193.695	189.937	195.228	NO	-0.051952	0.677738
YDR430C	23.8634	22.9358	23.7724	19.8164	24.1835	22.3251	22.3289	23.516	NO	-0.0429557	0.693645
YDR431W	0	0.171954	0	0.346117	0	0.378343	0.694999	0	NO	0.24158	1
YDR432W	346.517	301.121	325.314	257.052	350.646	311.087	307.006	325.962	NO	-0.00702505	0.845877
YDR433W	93.9075	93.3195	90.379	82.3141	97.9941	78.1574	109.5	89.0803	NO	-0.00744075	1
YDR434W	38.247	36.8379	39.2548	35.9737	41.5086	40.0178	38.563	40.723	NO	0.0031737	0.832843
YDR435C	10.3077	12.7211	12.0666	10.649	12.4904	10.0037	11.7816	13.1305	NO	-0.0266685	1
YDR436W	18.7259	17.2242	18.1167	14.9928	19.4021	17.4246	16.2096	17.4269	NO	-0.0441387	0.7715
YDR437W	16.1946	17.1487	18.1535	13.2194	20.1406	14.2279	16.0557	20.0396	NO	0.0416407	0.860398
YDR438W	7.71887	7.27766	9.7767	7.95897	8.70464	7.78277	8.67074	8.25007	NO	-0.0362782	0.857916
YDR439W	18.0089	18.0244	19.626	16.4001	20.2856	20.5939	19.4316	20.9021	NO	0.0595525	0.7715
YDR440W	16.4375	15.9306	17.816	14.6556	17.6308	17.2905	17.1223	16.3776	NO	-0.00909402	0.861507
YDR441C	110.49	97.5642	102.916	74.758	112.255	97.3661	98.7456	108.368	NO	0.0358332	0.845877
YDR442W	0.202045	0.32818	0	0.2275	0.510185	0.993136	0	0.273168	NO	0.401595	0.857916
YDR443C	14.2443	13.3762	14.5305	11.4714	14.3937	14.6035	13.4888	14.723	NO	0.000960603	0.845877
YDR444W	11.5279	10.3698	10.6174	11.1344	11.8446	11.7083	11.7686	12.3478	NO	0.0230812	0.857916
YDR445C	1.82121	0.659169	1.40651	2.03099	0.772218	2.23731	1.1542	1.9019	NO	-0.0124142	1
YDR446W	2.34828	2.06776	2.29151	2.15582	2.70654	2.01905	3.33863	1.57711	NO	-0.0139439	1
YDR447C	666.241	734.525	693.867	687.928	701.445	624.978	631.969	669.751	NO	-0.0949047	0.4884
YDR448W	21.4084	17.9508	20.2976	16.4538	22.1611	18.5963	21.7521	20.0212	NO	0.0204692	0.866427
YDR449C	40.3612	39.6698	38.3591	37.1988	40.3425	37.7343	41.0321	39.2481	NO	-0.0457863	0.7715
YDR450W	2733.5	2857.91	2731	2696.08	2699.84	2588.4	2664.43	2617.31	NO	-0.0829452	0.543124
YDR451C	31.3094	27.6397	32.0493	25.0249	30.3677	27.5769	27.8881	29.787	NO	-0.0611251	0.713731
YDR452W	37.005	35.8606	37.7227	33.5859	40.6508	39.9645	38.387	39.2086	NO	0.0280883	0.777113
YDR453C	31.9894	25.4421	29.8516	22.0899	32.1983	30.1447	30.0907	34.9015	NO	0.10683	0.60519
YDR454C	303.611	295.512	320.66	274.259	319.802	328.257	316.252	313.716	NO	0.0183207	0.845877
YDR455C	0.943464	0.701582	1.54677	0	0.400421	0	0.35419	0.826446	NO	-0.423114	0.858015
YDR456W	26.7538	24.2866	25.6227	20.7244	27.3407	26.0363	23.4044	23.5261	NO	-0.033408	0.831711
YDR457W	41.6227	40.213	43.381	36.0691	41.3736	39.2732	37.6165	41.1464	NO	-0.0783706	0.246627
YDR458C	16.1334	15.8202	14.9039	14.5488	17.1752	17.0275	16.0247	15.9485	NO	0.0096294	0.87643
YDR459C	15.9362	15.1775	13.8323	15.6609	17.8328	15.3635	14.4623	16.4052	NO	-0.00834079	1
YDR460W	18.9621	16.98	18.3962	18.0752	21.7924	15.3504	18.041	19.0368	NO	-0.0431302	0.865936
YDR461C-A	71.4147	72.2018	83.6062	72.8055	72.5172	95.7056	77.1244	73.5999	NO	0.0545163	0.893339
YDR461W	93.7794	59.6684	78.3024	103.049	82.7154	83.4843	84.7467	65.0056	NO	-0.164936	0.799316
YDR462W	37.3667	40.0502	40.9697	35.1212	43.2337	30.7177	37.4258	41.6314	NO	-0.0514085	0.831711
YDR463W	37.2043	32.8966	36.3973	31.2154	39.8755	34.9154	33.7033	37.0832	NO	-0.00832746	0.837865
YDR464C-A	0	0	0.869276	0	0	0	0	0	NO	-0.260034	0.845877
YDR464W	21.8809	19.4576	22.1568	19.0707	23.0071	20.2657	21.343	22.1124	NO	-0.0170332	0.799316
YDR465C	63.4311	50.9487	60.1303	55.8439	60.4142	57.0216	62.2234	65.5123	NO	0.00145582	1
YDR466W	26.5939	23.3106	27.6542	20.1344	26.8207	26.5469	24.354	26.2493	NO	0.00270952	1
YDR467C	9.63352	8.89332	9.74211	6.31702	7.91115	7.94823	7.30552	7.48313	NO	-0.130811	0.834325
YDR468C	28.1666	30.2917	27.7608	26.9069	28.4807	27.4127	30.8594	31.4117	NO	-0.0130991	0.893748
YDR469W	50.2429	50.4076	52.218	43.2763	57.0685	53.1078	50.0219	55.2246	NO	0.0458833	0.790964
YDR470C	17.2795	16.6638	17.6805	14.097	17.5266	16.127	15.3784	16.8432	NO	-0.0591756	0.745622
YDR471W	1596.92	1490.56	1534.53	1418.46	1570.22	1482.37	1364.06	1561.49	NO	-0.0483689	0.690865
YDR472W	55.301	47.876	58.1104	40.2197	55.5411	45.0107	43.6054	55.2664	NO	-0.0660668	0.798344
YDR473C	8.41634	7.42258	9.04896	8.6011	9.48765	7.68845	8.05527	8.93016	NO	-0.0446855	0.831711
YDR475C	10.6358	9.64149	11.0503	8.61097	11.8991	9.39761	9.62061	11.2654	NO	-0.0121764	1
YDR476C	47.5741	41.4518	46.6314	41.5303	58.3534	50.9555	43.7909	55.9742	NO	0.105392	0.501969
YDR477W	32.6069	31.0736	32.5016	28.4926	32.7442	30.0603	31.0975	30.6819	NO	-0.0650476	0.512189
YDR478W	15.3995	15.8066	17.3592	16.996	17.2071	17.2861	16.754	16.6327	NO	-0.017722	0.877383
YDR479C	10.1116	8.62456	9.4492	8.17474	10.0083	9.03639	7.99969	9.72397	NO	-0.0537827	0.783753
YDR480W	17.3943	18.1751	16.5082	11.6963	18.485	18.4097	16.6379	19.8284	NO	0.0912649	0.7715
YDR481C	52.8341	53.7197	49.4319	45.5291	68.6975	63.8826	57.6288	70.58	NO	0.192044	0.0471826
YDR482C	50.7583	50.1577	56.352	44.9772	52.9312	37.9541	56.5876	45.6159	NO	-0.0915278	0.795124
YDR483W	134.724	123.973	129.645	117.476	136.285	130.44	130.133	141.397	NO	-0.000596938	0.794129
YDR484W	9.86036	8.63761	9.69603	8.81177	11.0611	9.50566	8.94784	9.66571	NO	-0.00962336	0.86319
YDR485C	19.5919	17.8911	18.1292	15.9472	19.9334	18.1499	19.0075	19.6819	NO	0.00623741	0.845877
YDR486C	64.5019	64.7297	71.3074	53.6842	74.7177	70.8786	65.4301	79.896	NO	0.0808557	0.509691
YDR487C	164.567	167.184	155.707	138.62	180.722	181.51	157.837	188.927	NO	0.0701635	0.581525
YDR488C	14.3699	13.0699	14.0017	14.0179	17.0321	14.7654	14.1219	15.959	NO	0.0429674	0.808668
YDR489W	35.1092	32.1232	33.9134	29.7548	36.5141	36.6465	31.5874	38.0462	NO	0.026518	0.832843
YDR490C	12.9841	12.1039	13.7471	10.2509	14.3968	11.774	11.5541	12.8022	NO	-0.0349343	0.837916
YDR491C	0.831111	0.36525	0.813231	1.09421	0.693721	1.19943	1.0992	0.944585	NO	0.218513	0.857916
YDR492W	140.873	105.646	141.609	102.669	141.135	125.733	132.542	131.552	NO	0.0287281	0.991202
YDR493W	36.6502	37.8685	38.5915	39.0318	41.2223	35.7726	39.6878	41.0995	NO	0.00207164	0.894473
YDR494W	35.1174	32.1774	35.5857	31.1368	37.0305	36.119	35.1747	34.958	NO	0.00623001	0.855375
YDR495C	9.16928	8.36248	8.77551	6.72859	8.80412	8.75823	8.09678	9.26139	NO	-0.00558599	0.893748
YDR496C	77.9393	72.0383	79.7997	77.5753	76.4057	73.9107	79.3078	74.0979	NO	-0.0769958	0.650454
YDR497C	112.644	99.3821	114.772	101.509	118.626	103.375	106.162	117.026	NO	-0.0261097	0.783753
YDR498C	25.9422	23.4397	25.7517	21.0005	27.0895	24.7542	23.0903	27.0105	NO	-0.00232965	0.860398
YDR499W	6.95972	6.30181	6.54776	5.65297	7.00956	7.07638	6.96426	6.93364	NO	0.0312814	0.831711
YDR500C	3279.85	3360.22	3257.73	3377.18	3379.52	3315.85	3272.42	3229.17	NO	-0.0137131	1
YDR501W	7.30155	7.62117	7.83486	5.72134	8.65087	9.24242	7.77191	8.35377	NO	0.11857	0.519236
YDR502C	98.6918	96.4944	100.324	91.297	111.224	101.757	92.8438	101.334	NO	-0.0125906	0.831711
YDR503C	10.0216	9.27021	11.7514	9.26663	9.96072	10.7154	8.62675	11.4629	NO	-0.0482434	0.845877
YDR504C	39.6163	40.4074	37.0627	24.8711	42.0378	33.8638	39.627	48.5538	NO	0.11978	0.758477
YDR505C	39.3618	39.4172	42.4955	33.8347	41.7782	40.4302	40.4632	40.9391	NO	-0.00962888	0.832843
YDR506C	4.81018	4.61753	4.83088	3.49511	6.11548	5.52902	5.44191	5.70927	NO	0.191876	0.184395
YDR507C	30.158	29.6615	31.2165	26.7696	30.0655	27.9039	28.6491	28.8659	NO	-0.0856267	0.18034
YDR508C	102.268	99.813	101.829	85.4356	103.748	91.7832	92.8556	101.028	NO	-0.0640039	0.423364
YDR509W	1.00876	2.20566	0.743666	1.12707	0.957461	1.84785	2.26446	1.34563	NO	0.2129	0.876105
YDR510C-A	6.28761	4.65963	6.5468	10.0138	8.4073	0	8.03484	5.30845	NO	-0.523522	0.796256
YDR510W	507.147	500.277	442.544	401.817	559.405	454.221	477.631	496.982	NO	0.0502623	0.710127
YDR511W	43.9021	44.4671	46.165	40.2251	44.0885	46.5148	40.7202	47.3092	NO	-0.0147873	0.859591
YDR512C	53.8808	45.8231	49.046	52.0889	61.1613	59.4174	56.551	59.8285	NO	0.115653	0.537743
YDR513W	241.025	251.687	239.991	192.694	271.987	239.17	218.329	248.813	NO	0.0177054	0.83982
YDR514C	22.0407	18.412	20.4105	18.5451	23.7361	20.6583	21.026	20.7275	NO	0.0185299	0.851825
YDR515W	20.3906	19.9845	21.7694	17.3879	21.8797	20.6431	19.955	21.6726	NO	-0.00449158	0.857916
YDR516C	40.2681	38.0663	35.797	32.7963	40.4831	36.4431	34.9742	38.2434	NO	-0.0411396	0.764876
YDR517W	37.2384	33.0955	38.6337	32.0807	40.7724	35.1553	35.2101	38.7329	NO	-0.000532886	0.857916
YDR518W	30.1824	27.9836	29.4978	25.0695	32.7309	28.6526	28.1943	29.8891	NO	-0.00553797	0.845877
YDR519W	83.3346	80.0281	87.2247	72.6883	78.443	75.4426	87.7642	78.1622	NO	-0.0472019	0.812403
YDR520C	8.78511	8.79153	9.37046	7.43744	10.4109	9.50317	9.52094	9.80832	NO	0.0689809	0.689529
YDR521W	0.808155	1.18049	0.793485	2.10448	1.36411	1.64151	1.81189	1.7854	NO	0.309274	0.845877
YDR522C	0.462844	0.649238	0.781791	0.494632	0.841887	0.937164	0.634886	0.808132	NO	0.24174	0.773408
YDR523C	5.0458	3.45157	4.20596	3.56052	5.58917	3.935	4.60696	4.85538	NO	0.0942058	0.783753
YDR524C	33.2542	29.616	32.7864	26.5884	35.9112	33.2719	31.7631	35.1346	NO	0.046052	0.72225
YDR524C-A	10.1973	8.98472	21.6226	7.25218	16.1497	27.6992	15.4589	35.6704	NO	0.570439	0.612982
YDR524C-B	5920.37	6671.4	6536.92	6724.2	5583.64	6346.36	6445.9	5356.2	NO	-0.084387	0.784768
YDR524W-C	84.3785	74.0106	73.4843	95.591	72.2135	52.9455	70.9377	91.7166	NO	-0.205455	0.7715
YDR525W	0.556806	2.14084	0.273627	0.620947	0.706291	0.679091	1.87195	1.8412	NO	0.402701	0.831711
YDR525W-A	111.461	125.913	98.1831	92.9408	103.114	88.5203	99.604	85.067	NO	-0.128025	0.563723
YDR526C	1.04034	0.865976	0.87364	0.502723	0.931303	1.65278	1.51638	1.01305	NO	0.373654	0.801136
YDR527W	43.611	39.2893	44.5507	40.8922	44.4387	46.4614	40.1524	40.1499	NO	-0.0473467	0.799316
YDR528W	35.8065	35.2933	35.9719	29.4343	34.9792	34.0464	31.7856	33.1716	NO	-0.07901	0.486573
YDR529C	476.66	507.832	496.723	359.092	547.023	459.876	471.015	488.662	NO	0.0388566	0.805601
YDR530C	20.8043	18.8487	20.9572	17.855	24.756	20.1732	19.7265	22.1155	NO	0.0378068	0.81454
YDR531W	28.4076	26.7635	28.7516	25.6	30.885	29.9143	29.6025	29.0104	NO	0.0251733	0.830854
YDR532C	12.382	10.8451	13.0622	10.7242	13.5375	11.7393	13.3319	12.8088	NO	0.0290981	0.845321
YDR533C	47.7469	44.1308	56.862	45.688	57.3295	58.8549	50.4556	53.0067	NO	0.0678556	0.781473
YDR534C	3.69706	3.56949	3.77258	2.93398	4.36765	2.94816	2.89504	2.92951	NO	-0.136525	0.690865
YDR535C	3.36299	3.39897	2.76396	2.58344	2.86384	1.49845	3.20682	2.01843	NO	-0.306752	0.72225
YDR536W	0.988879	0.881646	0.989476	0.704275	1.15961	0.880088	1.00819	0.589559	NO	-0.063698	0.89344
YDR537C	1.20483	1.14796	1.07967	0.79703	0.878507	0.751852	0.916595	1.65475	NO	-0.090515	0.938844
YDR538W	18.6432	15.7534	19.6409	17.0741	20.6389	17.5843	20.8552	19.7085	NO	0.0463295	0.831711
YDR539W	20.0412	18.2749	20.3397	19.9162	23.3657	22.1288	21.5717	21.2602	NO	0.0529645	0.760349
YDR540C	10.3925	9.58542	10.3024	8.79582	12.5681	11.2796	10.483	9.33638	NO	0.0573131	0.845877
YDR541C	15.2436	14.1485	15.8153	14.1933	17.9139	18.3058	17.7009	16.5155	NO	0.10911	0.510678
YDR542W	2.01774	1.85075	2.41159	3.61753	2.82129	3.05911	1.70452	3.19903	NO	0.0572744	1
YDR543C	0	0	0	0	0	0	0	0	NO	-1.20306e-16	1
YDR544C	0.521431	0.0928609	0.170253	0	0.436754	0.213993	0.392216	0.235627	NO	0.559334	0.786345
YDR545C-A	0	0	0	0	7.21883	0.00789436	3.0376e-07	2.00293e-07	NO	1.14872	0.794418
YDR545W	10.7616	10.1939	10.2918	8.78476	11.5536	9.49109	9.65064	10.5393	NO	-0.038355	0.783753
YEL001C	194.544	167.472	192.831	146.766	195.462	188.442	191.492	188.23	NO	0.0348662	0.807642
YEL002C	102.047	95.0829	95.5794	88.3805	109.878	102.047	96.4717	113.704	NO	0.0381738	0.726678
YEL003W	165.402	193.158	188.585	175.574	159.259	168.748	177.263	174.97	NO	-0.0869877	0.762797
YEL004W	9.68246	7.05313	9.15808	6.86895	9.5392	8.57169	8.55184	7.81283	NO	-0.00138029	0.926616
YEL005C	12.4023	10.7014	11.0653	8.85226	13.561	14.1014	10.7376	12.7603	NO	0.115505	0.663124
YEL006W	23.7376	25.2127	24.5749	20.6282	23.3237	24.1692	21.1091	25.9187	NO	-0.0570993	0.7715
YEL007W	33.3809	35.5147	33.7578	22.9306	32.7351	35.4173	29.2395	37.5101	NO	0.0160326	1
YEL008C-A	2.38365	2.29401	2.38265	3.06081	3.272	3.2036	0	13.7653	NO	0.0848449	1
YEL008W	2.13847	6.02645	3.35926	2.64097	5.94019	2.88307	4.57117	4.89186	NO	0.259082	0.786906
YEL009C	405.978	387.986	408.524	349.716	438.312	376.966	386.574	430.427	NO	-0.00927279	0.783753
YEL009C-A	2.08337	2.24283	2.04578	1.7053	1.19214	2.09563	3.20307	3.58777	NO	0.104596	0.911315
YEL010W	0.248186	0	0	0.554521	0	0.30305	0	0	NO	-0.405625	0.845877
YEL011W	13.6403	13.0468	12.2193	10.1858	12.5703	11.0495	9.86571	10.5374	NO	-0.172504	0.195491
YEL012W	24.1073	28.8184	27.2817	24.3071	29.174	25.7916	26.5856	28.8227	NO	0.000502123	0.893748
YEL013W	44.0024	44.8141	45.4783	40.4602	48.7525	45.9581	44.3873	44.3057	NO	-0.0163521	0.831711
YEL014C	0.320573	0.178798	0.629955	0	0.408027	0.392925	0.360749	0	NO	0.0673039	1
YEL015W	37.2047	36.7263	38.8425	33.9494	39.6986	41.0029	39.7717	41.7363	NO	0.0365868	0.769133
YEL016C	8.47628	7.48516	7.12409	6.16905	8.48066	7.61538	7.0237	8.94731	NO	0.029662	0.857916
YEL017C-A	3634.7	3454.16	3994.52	2824.65	4339.53	3850.74	3843.39	3441.66	NO	0.0260969	0.975338
YEL017W	24.4575	22.4219	22.3507	17.6888	25.5012	23.3001	21.0658	24.0796	NO	0.0210082	0.858015
YEL018C-A	1.21552	1.21156	0.238288	0.413018	1.52299	1.05658	0.55393	0.83241	NO	0.312875	0.832843
YEL018W	21.7274	20.582	22.3849	18.6041	22.0539	21.6494	21.5632	22.7351	NO	-0.00211217	0.855375
YEL019C	11.1148	10.3316	11.7066	8.7461	9.13929	7.78707	10.0086	12.5146	NO	-0.127404	0.745827
YEL020C	9.55273	8.42245	8.56474	8.51187	10.257	8.0995	8.46205	10.656	NO	-0.00360116	1
YEL020C-B	2.27356	6.18899	3.90407	2.66502	9.64924	2.94992	3.55119	3.71174	NO	0.218245	0.862377
YEL020W-A	80.1691	72.4399	67.6448	71.2567	70.9409	79.7918	81.5842	57.6525	NO	-0.0195048	1
YEL021W	140.248	123.566	133.311	129.043	154.781	149.816	157.904	158.703	NO	0.10815	0.266154
YEL022W	33.1737	31.1807	32.5443	28.0688	34.3372	33.2433	31.4235	34.5677	NO	0.000509477	0.786345
YEL023C	7.43533	6.64056	6.68999	6.09989	6.8352	7.38052	7.10373	8.08838	NO	0.0252869	0.853631
YEL024W	53.3582	51.3319	52.2024	44.0141	60.4293	55.3401	55.1739	59.8004	NO	0.0850972	0.508791
YEL025C	13.9695	13.4828	13.5531	11.7999	14.1111	14.2073	12.4588	12.9912	NO	-0.048449	0.739999
YEL026W	1149.86	1082.21	1206.61	1005.49	1135.12	1112.87	1129.56	1088.29	NO	-0.0270415	0.845877
YEL027W	1113.24	1038.84	1039.72	848.439	1230.32	1017.63	987.203	1225.82	NO	0.0535855	0.756106
YEL028W	10.7408	11.2373	9.16749	6.92006	14.2446	11.1785	9.21	11.0713	NO	0.143081	0.767938
YEL029C	22.5737	21.2805	22.7219	20.3043	23.8995	24.9741	23.604	25.9398	NO	0.0644172	0.731862
YEL030C-A	1.51777	0.168719	1.79115	1.01876	1.93289	0.371828	0.682299	0.399465	NO	-0.248952	0.933888
YEL030W	6.3921	6.49328	6.52085	4.79599	6.56741	6.48098	6.66926	6.44231	NO	0.0202777	0.866768
YEL031W	79.3696	73.1904	76.5285	63.24	81.3851	69.6788	67.8834	76.7728	NO	-0.0546255	0.600271
YEL032C-A	1.14888	0	2.5104	2.80703	0	1.57751	0	0	NO	-0.790336	0.6732
YEL032W	45.0025	38.4846	44.1494	36.951	47.1674	44.3714	41.0748	46.2313	NO	0.0186543	0.784898
YEL033W	1.26056	2.99418	0.707036	2.83933	0.906374	1.773	3.4543	3.17532	NO	0.160426	1
YEL034C-A	30.8512	26.3428	20.3688	20.189	30.6004	22.0848	23.665	31.5347	NO	0.049034	1
YEL034W	753.692	584.801	665.962	627.687	851.091	671.82	665.641	842.524	NO	0.0937763	0.742857
YEL035C	4.57367	3.25735	2.76396	1.67163	2.52692	2.49741	2.90141	2.20193	NO	-0.176724	0.813906
YEL036C	56.2637	51.6983	58.4836	48.3781	60.9361	53.2721	54.0382	59.3948	NO	-0.00522635	0.828815
YEL037C	112.401	103.237	118.177	102.851	123.916	112.03	112.147	119.913	NO	0.00735805	0.810101
YEL038W	54.9429	52.673	51.8357	50.2321	67.6733	56.8664	53.9337	63.2819	NO	0.0824161	0.51631
YEL039C	31.7753	30.6635	26.8823	16.3048	34.9571	34.362	25.4332	31.5437	NO	0.173652	0.721519
YEL040W	224.555	190.572	214.537	189.132	168.556	154.833	157.309	170.939	NO	-0.290262	0.000293404
YEL041W	1.47404	2.09025	1.71153	1.97494	1.86708	2.18269	2.00761	1.98859	NO	0.0468501	0.889213
YEL042W	135.846	121.902	136.258	109.632	143.769	129.8	124.364	137.874	NO	-4.98238e-05	0.799316
YEL043W	34.2921	29.664	34.4316	25.5856	34.4719	33.447	31.5162	37.2395	NO	0.0364163	0.825717
YEL044W	70.6229	68.4751	68.9675	54.4041	72.4384	57.94	64.7472	70.8287	NO	-0.031935	0.832781
YEL045C	8.08792	4.70198	5.68926	4.9496	7.73902	9.30911	7.93374	11.6864	NO	0.412426	0.25455
YEL046C	250.873	219.254	254.482	204.12	275.04	221.498	229.108	262.092	NO	-0.000745692	1
YEL047C	46.108	42.7345	44.028	38.4374	49.1795	47.0279	40.6331	46.0551	NO	0.00135307	0.857916
YEL048C	24.825	26.9298	24.2992	21.1603	27.4443	25.8525	25.4762	30.8122	NO	0.076875	0.781473
YEL049W	3.31314	3.99879	4.17969	2.12247	7.25021	2.91221	3.62955	2.00062	NO	0.0369125	1
YEL050C	26.5856	24.9855	24.4744	22.8078	28.2983	26.9648	24.6405	25.612	NO	0.00270702	0.865814
YEL050W-A	3.22396	0.938389	3.34643	3.80052	2.05088	1.0534	0.949045	0.990016	NO	-0.605101	0.777699
YEL051W	221.637	228.461	222.911	233.654	243.929	242.195	225.386	235.091	NO	-0.0154025	1
YEL052W	22.0761	20.7441	22.4887	19.0551	23.7244	22.8285	22.3193	22.7291	NO	0.0198204	0.831711
YEL053C	19.5273	18.6465	18.8027	18.0077	23.0437	19.9386	20.6655	20.85	NO	0.0525303	0.712253
YEL053W-A	16.7492	23.7108	21.8142	12.9613	19.4684	16.0147	15.2851	21.8664	NO	-0.0481371	0.888449
YEL054C	1258.42	1111.56	1176.89	1058.86	1299.53	1139.51	1127.71	1270.97	NO	0.00298851	0.81831
YEL055C	42.5115	38.3043	43.6033	38.9566	43.8595	44.285	42.134	43.1022	NO	-0.00597357	0.830854
YEL056W	29.2045	26.0928	27.4534	23.9643	29.2128	30.6913	25.3354	28.1564	NO	-0.00190768	0.89406
YEL057C	9.17737	9.02985	8.17222	7.84265	10.9344	9.66845	9.27452	12.8462	NO	0.158368	0.593961
YEL058W	39.1301	33.0646	37.0575	36.1065	42.8761	36.5837	40.7858	42.8478	NO	0.0501375	0.784898
YEL059C-A	98.0781	123.595	100.392	96.4185	110.668	117.73	106.982	88.1112	NO	0.0124663	0.89344
YEL059W	0.314488	1.22777	2.16548	0.705211	0.400421	1.54237	1.41676	0.826446	NO	0.0133461	1
YEL060C	116.46	103.244	116.068	88.8582	125.246	105.335	103.139	120.537	NO	0.00458578	1
YEL061C	15.9844	15.4269	15.633	13.6322	16.9452	15.5712	15.0221	15.3537	NO	-0.0300139	0.790964
YEL062W	10.4763	10.1171	10.9924	7.29377	12.1649	11.4133	10.9683	11.5762	NO	0.117101	0.548411
YEL063C	63.1257	57.478	63.7221	48.5858	66.3866	59.1383	58.8772	61.3241	NO	-0.00685341	0.851423
YEL064C	5.26591	4.8083	6.58919	4.57687	7.21725	6.86744	6.01935	8.0198	NO	0.220937	0.20167
YEL065W	33.8546	33.8008	32.3965	26.7184	33.3338	31.4184	31.9219	37.7139	NO	-0.00493725	1
YEL066W	23.0547	26.5635	27.2779	27.1994	22.8918	17.6615	19.3322	17.5262	NO	-0.348617	0.0635781
YEL067C	7.13905	4.53809	4.62041	4.2855	6.82762	7.06895	5.51279	7.63948	NO	0.232896	0.542962
YEL068C	84.9238	75.7589	73.9728	58.0744	109.332	72.1488	66.6043	86.6434	NO	0.0976944	0.786906
YEL069C	0.251343	0.269901	0.630232	0.323342	0.568939	0.641343	0.383082	0.482355	NO	0.318823	0.745827
YEL070W	1.75641	1.67965	2.09756	1.97366	1.62637	2.46006	2.35782	2.12285	NO	0.0590328	0.894805
YEL071W	96.2458	100.266	95.225	79.351	109.007	99.0619	88.1998	107.737	NO	0.0212454	1
YEL072W	9.53583	9.6078	9.8785	7.19001	9.73641	9.78341	6.56855	11.9858	NO	-0.0209832	1
YEL073C	31.692	32.2551	34.0012	21.8721	42.4486	29.9293	29.3778	41.8411	NO	0.153572	0.66324
YEL074W	5.56585	4.49535	8.33502	5.91153	7.70692	8.72263	7.4252	7.74325	NO	0.252183	0.73618
YEL075C	0	0	0	0	0	0	0	0	NO	-1.20306e-16	1
YEL075W-A	0.649023	0.341193	1.23693	0.79081	4.26313	0	0	1.67517	NO	-0.733885	0.866768
YEL076C	0.0618128	0	0	0	0	0	1.39018e-08	0	NO	-0.205822	0.974317
YEL076C-A	0	0	0	0	0	0	0	0.0918294	NO	0.26217	0.845877
YEL077C	3.63031	3.33481	3.48059	3.31673	4.05836	2.69849	4.02679	3.49039	NO	-0.0429797	0.898393
YEL077W-A	0	0.324373	0	0.66571	2.45368	0.415246	0.30397	0.500449	NO	1.22194	0.644614
YER001W	44.1345	43.1964	45.1802	34.6466	34.9096	33.7388	32.5247	33.6265	NO	-0.275928	0.00164605
YER002W	103.086	100.564	106.254	112.426	110.483	103.807	127.805	108.551	NO	0.00601801	1
YER003C	113.35	107.831	112.012	97.1132	116.169	109.456	105.815	112.638	NO	-0.0305309	0.713731
YER004W	144.435	128.457	129.143	107.85	171.361	143.25	133.811	168.706	NO	0.134035	0.266482
YER005W	17.4388	16.5957	16.6626	15.0185	17.7441	16.9366	15.8769	14.7165	NO	-0.0729568	0.651209
YER006C-A	0.298341	0.165291	0	0.333607	0	0	0.334713	0	NO	-0.459217	0.801646
YER006W	89.2644	78.43	85.8261	85.229	88.7215	86.065	89.304	88.6233	NO	-0.0230071	0.900691
YER007C-A	107.907	117.077	113.737	104.821	120.346	124.08	114.534	124.953	NO	0.0373738	0.808668
YER007W	4.553	4.33554	4.72654	4.25988	4.42819	4.5577	4.79631	4.30727	NO	-0.052223	0.831711
YER008C	24.1914	23.4329	25.2958	20.7638	26.8307	23.4142	24.0234	24.4793	NO	-0.0133444	0.817851
YER009W	485.756	475.075	451.63	461.932	471.144	459.325	431.344	477.657	NO	-0.0534384	0.781473
YER010C	36.0036	29.9958	32.2575	28.7073	34.2136	33.8949	32.1794	36.3083	NO	0.0189817	0.855543
YER011W	73.5145	63.3787	74.1849	54.7722	44.7015	35.8258	34.7533	46.6108	NO	-0.554589	0.00164605
YER012W	251.114	267.111	265.806	220.366	287.769	258.908	250.021	264.009	NO	0.0025229	0.831711
YER013W	12.2781	13.0145	13.2963	10.0446	14.4447	12.8951	12.6438	13.6812	NO	0.0359702	0.834309
YER014C-A	0.920638	0.407148	0	0.692006	0.577482	0.189467	0.173774	0.417785	NO	-0.120161	1
YER014W	26.0137	23.4401	24.6264	21.3949	27.8828	23.829	22.6515	25.9069	NO	-0.0161742	0.845877
YER015W	5.96085	5.53144	6.28756	5.1102	6.25571	5.80168	5.07094	4.83411	NO	-0.109332	0.567401
YER016W	30.1473	32.0551	32.3409	27.9986	35.8278	34.775	30.0749	35.0369	NO	0.0398681	0.799316
YER017C	41.146	37.2883	41.8592	35.3611	45.082	43.5389	38.7106	42.6798	NO	0.0230915	0.786345
YER018C	20.1367	17.5747	19.2328	15.006	19.9759	16.1011	14.8814	15.8814	NO	-0.129198	0.551112
YER019C-A	628.197	797.302	662.207	620.445	653.554	612.689	591.133	542.032	NO	-0.125867	0.299491
YER019W	16.3394	14.7627	16.4984	12.4816	17.1809	15.2849	15.4957	15.4351	NO	-0.00525663	0.866768
YER020W	25.3455	23.408	25.8007	19.3083	31.447	26.7138	24.6319	25.7253	NO	0.0834723	0.651209
YER021W	119.96	106.175	119.672	102.466	124.665	116.757	112.567	116.966	NO	-0.0132737	0.781368
YER022W	14.3395	14.2289	16.2631	11.8783	15.4623	15.4374	13.3015	15.0917	NO	-0.0167747	1
YER023C-A	2.59804	1.15546	0.664736	2.26822	3.30412	3.32895	0	0.809313	NO	-0.202048	1
YER023W	142.403	133.494	137.356	140.528	154.826	140.928	134.775	154.125	NO	-0.00675104	1
YER024W	6.2309	5.41265	5.96037	5.12024	6.72679	5.30557	5.4764	6.54326	NO	-0.0122104	0.875977
YER025W	162.033	142.176	155.554	141.671	160.256	143.887	149.27	155.079	NO	-0.0519365	0.564706
YER026C	76.6291	71.4546	77.5016	65.5691	80.517	74.0512	68.644	75.7445	NO	-0.0320423	0.779693
YER027C	52.8495	47.5376	48.1911	39.3321	55.0189	54.6579	49.0912	56.0596	NO	0.0750669	0.497581
YER028C	22.2304	15.673	20.633	18.1342	22.0893	20.4475	19.821	21.1175	NO	0.0302279	0.970921
YER029C	56.5805	52.5117	53.2845	52.5669	54.8804	56.5214	59.7056	56.6435	NO	0.00454056	1
YER030W	177.837	204.958	185.454	166.6	189.992	187.004	195.321	201.581	NO	0.0105187	1
YER031C	183.661	166.573	181.977	162.765	178.123	172.428	166.811	181.921	NO	-0.0488385	0.652081
YER032W	19.9131	19.2336	19.697	15.3021	20.7413	18.3747	17.7451	20.1772	NO	-0.024549	0.856752
YER033C	11.6982	11.1851	12.4751	8.67328	12.5421	11.5502	10.6255	12.2179	NO	0.00410987	1
YER034W	54.1786	46.7864	55.3244	44.5447	57.9019	54.4243	52.3171	55.4959	NO	0.044401	0.794129
YER035W	151.064	131.669	147.575	119.123	162.333	138.076	144.604	145.393	NO	0.0334277	0.804878
YER036C	253.529	222.514	251.601	227.932	257.951	236.906	247.963	253.006	NO	-0.0227065	0.7715
YER037W	28.3902	26.9745	28.4728	21.6418	31.4706	27.6974	27.6669	32.968	NO	0.0695031	0.689529
YER038C	7.88013	7.65394	7.15283	6.23197	9.3982	7.35724	6.804	7.69109	NO	0.0104669	0.900558
YER038W-A	5.34618	4.51984	4.19908	5.28194	5.67018	5.76614	3.8494	6.6184	NO	0.0746042	0.887508
YER039C	2.37018	2.69766	2.82097	1.43206	2.12189	2.60197	2.11537	2.14007	NO	-0.0651501	0.893748
YER039C-A	9.82883	11.6567	13.0994	4.99856	3.90495	10.19	11.457	9.19877	NO	-0.133185	1
YER040W	18.2205	16.3049	18.5335	13.8219	20.0419	18.2078	15.7659	20.303	NO	0.0412599	0.837916
YER041W	8.00119	8.03303	8.15083	6.51048	8.32741	9.65681	8.1056	9.11107	NO	0.0726007	0.723855
YER042W	74.0867	70.8799	84.7605	65.6599	71.2976	80.7983	80.5007	71.0465	NO	-0.0207008	1
YER043C	352.13	345.771	347.093	337.935	392.499	358.703	346.855	364.417	NO	-0.00856073	0.831509
YER044C	159.931	149.514	152.103	134.684	188.857	170.396	150.98	180.658	NO	0.103879	0.200875
YER044C-A	3.15179	3.19289	3.14955	3.06368	3.86333	3.23531	3.06225	3.3657	NO	0.00770193	0.887438
YER045C	23.6348	19.9942	23.0639	19.9205	28.0914	25.6379	25.7803	27.053	NO	0.145518	0.0492138
YER046W	24.5663	26.4161	26.2543	16.6382	27.6304	28.3366	23.4408	24.4619	NO	0.0746574	0.81033
YER046W-A	0.556806	0.764586	1.09451	0.310473	1.05944	0.339545	2.49593	0.36824	NO	0.179024	0.925641
YER047C	17.051	16.1985	16.556	12.7844	18.0354	17.3572	16.2617	17.3945	NO	0.0373396	0.794129
YER048C	62.625	66.4236	64.3766	64.1986	64.7242	60.1798	61.0587	66.7405	NO	-0.0825304	0.570839
YER048W-A	123.433	154.185	135.781	119.556	140.434	140.482	126.658	146.586	NO	0.0276512	0.857916
YER049W	76.9609	69.281	78.1597	67.1705	79.1834	71.7622	73.8401	78.5257	NO	-0.024618	0.758477
YER050C	161.143	166.767	146.815	131.108	171.648	159.662	154.918	168.567	NO	0.0425631	0.773408
YER051W	8.74897	8.08883	8.40292	7.08757	9.40174	9.07198	7.97899	10.6228	NO	0.0706525	0.7715
YER052C	57.6482	59.3702	59.6403	47.079	63.9578	61.9349	55.3258	66.1983	NO	0.0384903	0.808668
YER053C	17.0998	18.3938	18.1526	13.8363	16.6677	18.5448	15.6488	16.7022	NO	-0.0544069	0.805601
YER053C-A	27.4639	43.0073	34.7287	17.9966	40.4904	37.5362	43.3476	24.8148	NO	0.0742777	0.964677
YER054C	6.08149	5.49721	6.22437	4.12232	6.64064	5.47516	5.22976	5.23041	NO	-0.0276223	1
YER055C	168.677	150.754	169.637	145.904	197.339	175.551	175.131	200.875	NO	0.1052	0.0823121
YER056C	139.577	123.13	134.598	137.012	139.716	132.048	132.889	137.154	NO	-0.0497287	0.776596
YER056C-A	2770.34	2666.04	2769.55	2316.17	2971.88	2871.72	2687.91	2878.79	NO	0.0513809	0.579533
YER057C	163.514	168.429	173.791	152.179	174.903	172.624	174.34	162.688	NO	0.00502908	1
YER058W	20.7439	26.8528	19.2673	15.7608	24.5177	22.1829	14.8503	19.399	NO	-0.0444857	0.967377
YER059W	19.6732	18.7	17.5091	16.9747	20.4967	19.139	17.5725	20.9219	NO	0.00609277	0.878544
YER060W	7.13212	5.95886	7.80045	6.36807	7.94118	6.74392	6.82165	7.70501	NO	0.00742594	0.87655
YER060W-A	1.10574	1.32321	1.35901	0.631959	1.69302	1.10201	1.26089	1.64437	NO	0.213592	0.759958
YER061C	15.7214	13.0251	13.4392	12.6204	14.7528	13.5828	13.918	14.7566	NO	-0.0210102	0.845877
YER062C	240.132	235.112	250.327	217.744	267.527	248.249	233.094	233.001	NO	-0.0180892	0.826177
YER063W	63.8396	60.4495	64.2383	61.4766	68.0356	63.6417	61.422	59.1173	NO	-0.0477567	0.781473
YER064C	66.3142	65.1454	66.9803	52.1776	73.0813	67.2864	63.0174	74.5138	NO	0.0419525	0.777113
YER065C	13.6641	11.1722	13.0462	10.2893	11.2028	11.7553	9.76606	9.89085	NO	-0.183708	0.153432
YER066C-A	1.07616	1.41624	1.84264	0.759834	1.17923	0.665977	0.763529	1.65145	NO	-0.222908	0.845877
YER066W	3.40746	4.10198	4.45267	4.8922	4.97928	4.52358	3.10795	3.7413	NO	-0.0873787	0.858015
YER067C-A	1.44055	0.635569	0.850029	2.25154	0.365936	0.352109	0.645666	0.760747	NO	-0.715886	0.720385
YER067W	19.2152	21.3395	15.3427	18.1654	23.5337	22.523	14.4169	19.4651	NO	0.0201636	1
YER068C-A	1.88971	2.20134	0.673186	1.74121	1.29518	1.48027	1.35608	1.39782	NO	-0.114067	0.933149
YER068W	47.4956	39.3855	43.758	35.0604	48.9595	43.9227	39.8422	50.5094	NO	0.0376869	0.841043
YER070W	123.263	122.701	124.366	102.909	132.872	114.647	109.745	120.553	NO	-0.0563243	0.627577
YER071C	54.3172	61.1917	59.6269	41.5353	47.7915	60.5445	50.2829	48.0553	NO	-0.0747342	0.831711
YER072W	487.057	539.106	489.152	453.31	509.962	555.366	561.122	559.172	NO	0.0702537	0.759958
YER073W	58.127	52.2521	56.5534	46.9913	61.8295	50.0265	52.3226	59.4634	NO	-0.020432	0.893748
YER074W	1676.75	1675.11	1626.67	1911.04	1695.61	1750.17	1821.6	1747.53	NO	-0.0173934	1
YER074W-A	297.085	374.023	309.562	299.729	344.434	301.583	338.552	311.18	NO	0.0101561	1
YER075C	25.6658	21.1216	24.3847	19.3976	25.0159	21.9882	21.6003	23.7022	NO	-0.0430826	0.745827
YER076C	6.24298	4.33938	6.25973	3.72369	7.54982	5.33605	6.4154	5.75644	NO	0.153199	0.744414
YER076W-A	1.76533	2.20566	2.72678	2.25414	3.82984	1.84785	1.69834	3.02766	NO	0.0722273	0.999681
YER077C	17.4906	15.68	17.4777	13.8894	21.3768	19.4642	18.439	21.2313	NO	0.157962	0.033181
YER078C	18.9535	18.5748	19.1467	14.8847	20.9552	19.5122	18.2447	18.3763	NO	0.013701	0.867301
YER078W-A	17.6209	28.8344	23.971	16.1928	26.9135	27.1714	7.9204	25.6078	NO	-0.0741753	1
YER079C-A	1.3252	1.3051	0.520938	1.18231	1.00525	1.29224	2.67307	3.16769	NO	0.503045	0.756106
YER079W	29.1122	31.6056	32.6769	21.8049	38.6878	32.3703	29.2411	34.8121	NO	0.111331	0.665728
YER080W	52.0703	49.6636	50.4667	39.9707	54.8546	49.7459	47.0924	51.8503	NO	-0.00407375	1
YER081W	128.752	134.773	132.944	106.118	138.432	116.288	116.218	124.102	NO	-0.0770578	0.576956
YER082C	84.3092	70.3329	82.6805	73.1624	85.5661	78.7457	78.2646	77.9437	NO	-0.0306632	0.794129
YER083C	68.6887	63.0357	64.6255	62.2418	69.0118	70.4744	66.8515	78.225	NO	0.0351364	0.830852
YER084W	12.0514	9.79172	10.4097	5.60853	14.952	8.92532	13.5781	12.0525	NO	0.250754	0.667758
YER084W-A	0.906675	0.204191	0.633952	0.292821	0.649142	0.321002	0.883696	0.530812	NO	0.175372	0.915748
YER085C	3.02478	2.44928	1.35591	2.56481	1.89495	1.56244	1.86483	2.24107	NO	-0.226632	0.806617
YER086W	112.944	104.238	112.372	103.979	118.769	108.001	105.485	116.833	NO	-0.0301303	0.742857
YER087C-A	3.46349	3.26691	3.05692	1.83139	2.02473	3.44784	3.42074	3.32782	NO	0.00644275	1
YER087C-B	847.763	955.957	895.851	691.995	913.72	814.348	815.531	823.758	NO	-0.0047728	0.831711
YER087W	6.14139	5.43976	6.41981	5.8588	7.05751	5.80902	5.42339	6.32315	NO	-0.0367343	0.845321
YER088C	63.0265	50.0282	60.8274	43.5992	64.152	57.6232	57.0735	63.8497	NO	0.0536732	0.795315
YER088C-A	38.0304	36.5452	44.7682	30.235	42.0826	36.7415	32.929	44.1233	NO	0.0185844	0.893748
YER088W-B	0	0	1.56876	0	1.80859	1.95913	1.69167	5.12395	NO	1.16595	0.358347
YER089C	72.0034	57.464	66.0236	58.5263	72.9619	69.109	62.8597	69.6393	NO	0.0168528	0.967377
YER090C-A	0	0	0	0	0	0	0	0	NO	-1.20306e-16	1
YER090W	73.0279	66.2184	73.0951	64.3758	80.3509	76.6329	71.3079	82.5423	NO	0.0520807	0.586376
YER091C	177.017	180.143	183.958	138.41	209.45	161.224	164.306	184.204	NO	-0.00845747	1
YER091C-A	2.38603	2.12454	1.81416	4.85746	1.52559	2.28584	4.15878	0	NO	-0.605948	0.805601
YER092W	53.5872	50.9303	50.7019	42.8346	50.4307	47.553	50.5596	58.6852	NO	0.0113925	0.86955
YER093C	15.0339	13.6764	14.8733	12.6626	16.4281	14.4091	13.8615	15.2928	NO	-0.00260589	0.831711
YER093C-A	31.5789	31.0352	33.1804	30.7382	39.7467	33.1418	28.7301	36.7605	NO	0.0445172	0.842343
YER094C	225.513	224.208	222.225	195.897	251.894	228.495	219.495	251.95	NO	0.0380175	0.713731
YER095W	25.3788	22.6578	23.5239	21.4988	25.7451	19.5198	21.9067	22.9598	NO	-0.0977361	0.493844
YER096W	2.17157	1.97858	1.96913	1.69236	1.79531	1.79415	1.93068	1.49673	NO	-0.170484	0.739247
YER097W	33.6868	26.6076	29.2781	22.6645	33.902	30.5591	27.4553	22.8309	NO	-0.00478336	0.962325
YER098W	9.48411	9.34543	9.5027	7.18451	10.3463	9.62796	9.07934	9.95795	NO	0.0334429	0.831711
YER099C	33.1805	30.1101	33.209	28.1396	31.118	32.1465	29.4698	31.2227	NO	-0.0642409	0.68456
YER100W	108.87	105.447	109.77	87.6338	113.763	109.152	108.637	115.335	NO	0.0278977	0.781473
YER101C	11.1741	9.76497	10.4957	7.36504	10.6067	9.49382	9.98129	11.1154	NO	0.00696067	0.931479
YER102W	1253.62	1242.26	1230	1356.67	1276.1	1368.05	1231.64	1272.43	NO	-0.0408535	0.884436
YER103W	49.2858	52.9675	51.6673	41.469	59.6023	47.0911	48.6874	50.7209	NO	-0.0117437	1
YER104W	9.26466	10.5913	11.0152	8.88727	10.0202	9.90488	8.82931	9.05276	NO	-0.101904	0.777501
YER105C	36.4978	34.2556	36.9066	29.289	37.5942	35.0776	32.2989	37.0001	NO	-0.0289318	0.773408
YER106W	2.80648	3.37831	3.24165	2.93976	2.70654	3.02857	3.53502	3.31192	NO	-0.0446389	0.87655
YER107C	30.3133	28.042	30.6615	27.3178	33.5034	32.1636	28.7193	29.2057	NO	-0.00239873	0.878222
YER107W-A	2.05212	0.485527	1.72965	1.63764	0.372907	3.58469	0.32864	0.386775	NO	-0.578672	0.801646
YER109C	15.6024	14.1207	16.0146	12.373	16.331	14.5197	13.0838	16.3161	NO	-0.0290947	0.845877
YER110C	138.915	123.704	140.954	124.5	144.074	136.063	130.575	148.422	NO	-0.00920526	0.777113
YER111C	24.7318	24.9565	25.4005	19.4728	25.5727	24.1607	22.436	25.4718	NO	-0.0305287	0.845136
YER112W	122.965	131.157	125.899	110.895	131.84	134.698	130.679	133.157	NO	0.0280403	0.809981
YER113C	20.0814	18.379	21.5005	18.1183	21.9419	21.3382	19.6216	20.8929	NO	0.00651673	0.845877
YER114C	32.2913	28.385	33.1955	28.6575	31.8624	31.1576	29.2009	31.7614	NO	-0.053177	0.586376
YER115C	32.2699	32.7738	31.575	24.9218	36.4446	27.1191	29.2709	27.2028	NO	-0.0660377	0.794129
YER116C	23.6223	21.564	22.2324	20.3125	25.1042	22.167	21.6412	22.2989	NO	-0.0202808	0.845877
YER117W	1035.32	1119.04	1119.15	1125.69	1123.72	1137.45	1059.2	1080.86	NO	-0.0373711	0.869789
YER118C	57.4874	53.4592	57.809	49.0496	57.7077	55.5875	55.159	53.4533	NO	-0.0415947	0.731862
YER119C	24.9188	22.1434	25.2504	18.6329	27.9879	24.6	22.7629	25.5015	NO	0.0442797	0.786906
YER119C-A	3.35215	3.27708	3.94686	3.25265	3.95283	2.45766	1.75832	3.59996	NO	-0.230277	0.808668
YER120W	250.951	221.94	235.6	213.794	262.502	226.701	230.301	254.297	NO	-0.00326856	0.831711
YER121W	10.5074	10.5062	11.333	8.01569	13.6142	10.3279	6.90167	10.932	NO	-0.0149687	0.973349
YER122C	106.347	98.2862	101.58	82.8673	111.265	102.548	106.436	110.973	NO	0.0424748	0.68456
YER123W	35.7094	33.1176	36.5982	31.177	38.0892	36.3187	36.3546	37.8103	NO	0.0213	0.801136
YER124C	64.0593	64.9555	65.6394	59.7249	63.0417	66.7286	57.2841	64.0822	NO	-0.0785624	0.471634
YER125W	72.388	64.9051	69.4733	60.2858	73.1218	65.2961	63.8541	67.9467	NO	-0.0533016	0.522558
YER126C	143.992	134.424	140.463	153.711	147.53	139.676	149.152	142.891	NO	-0.0460398	0.850449
YER127W	61.6583	54.5167	62.7106	58.1524	63.3448	60.4792	65.1774	61.1766	NO	-0.00683706	1
YER128W	16.6298	15.1077	16.4445	14.8165	20.1549	17.5411	15.9229	19.8464	NO	0.0962057	0.742857
YER129W	21.2228	18.6744	21.5591	18.9433	21.4731	18.6765	19.5316	20.6308	NO	-0.0673767	0.4884
YER130C	40.2522	36.4033	41.1846	38.1693	42.367	42.0853	39.8462	40.8539	NO	-0.005682	0.863574
YER131W	2626.28	2749.9	2726.9	2570.68	2763.39	2685.7	2652.32	2554.38	NO	-0.0320249	0.845877
YER132C	25.9943	23.303	26.6071	21.8072	25.4998	24.2906	24.0874	26.7836	NO	-0.0355823	0.710127
YER133W	155.324	167.232	164.305	143.008	169.755	155.725	168.116	159.571	NO	-0.0230205	0.872718
YER133W-A	1.82318	1.56883	1.79216	0.581692	0.329535	1.27267	0.877008	0	NO	-0.998247	0.612982
YER134C	25.4242	25.659	23.856	20.3354	28.2314	25.5918	25.8063	26.2526	NO	0.0593178	0.799316
YER135C	1.21227	1.96908	1.78834	0.455	0.255093	1.4897	1.8227	0.546337	NO	-0.37037	0.845877
YER136W	130.576	124.792	130.509	98.6804	144.609	138.491	126.633	148.775	NO	0.0830545	0.489907
YER137C	19.4445	21.3099	15.0833	16.8127	19.7404	18.378	20.7048	21.5909	NO	0.066294	0.832781
YER137C-A	0	0	0	0	0	0	0	0	NO	-1.20306e-16	1
YER137W-A	0.96172	0.893991	0.314978	0.359729	2.85619	0.392925	0.721497	1.68041	NO	0.534836	0.790964
YER138C	500.248	438.537	575.708	390.029	388.821	404.559	296.044	405.735	NO	-0.307238	0.0937932
YER138W-A	40.1868	26.7635	31.381	59.7364	57.8561	40.6921	35.5676	74.2578	NO	0.142229	0.894846
YER139C	18.3155	19.3604	18.7961	13.959	18.3958	19.4275	16.0583	18.1911	NO	-0.0274244	0.860398
YER140W	12.3201	11.4424	11.1214	10.4674	12.8246	9.83345	12.1071	11.8025	NO	-0.0412867	0.845877
YER141W	29.9881	26.6772	29.9115	24.8678	30.9564	30.0772	28.0896	28.7927	NO	-0.00517479	0.845877
YER142C	22.691	24.6215	22.6009	21.3843	23.1771	22.8623	21.9035	26.1399	NO	-0.0308	0.845877
YER143W	47.9959	43.3595	48.8177	38.3483	54.299	46.4145	42.6989	50.3485	NO	0.0191948	0.931479
YER144C	25.447	22.0007	24.4452	19.461	28.6835	24.9555	24.1065	26.5045	NO	0.0690079	0.500987
YER145C	72.6375	61.906	67.9799	75.8129	79.4781	75.4937	75.4179	74.1024	NO	0.0295054	1
YER145C-A	1.51064	1.43118	1.97205	0.378169	1.05411	1.44691	1.70568	1.13945	NO	0.0924319	0.988927
YER146W	180.385	145.441	188.501	147.455	213.602	157.634	188.491	202.699	NO	0.128294	0.693264
YER147C	7.48911	6.81429	8.21028	7.09323	7.8191	6.3165	7.76265	7.50406	NO	-0.0732398	0.745827
YER147C-A	4.11577	2.0106	3.3056	2.31465	4.23685	2.52887	3.79551	3.03693	NO	0.125026	0.863574
YER148W	106.772	102.57	108.402	92.73	110.611	99.8757	106.815	97.9714	NO	-0.0450107	0.736008
YER148W-A	0.644578	0.616349	0.735927	0.243616	0.67204	0.803486	1.47079	1.03244	NO	0.512613	0.745827
YER149C	21.9184	20.0016	22.9993	17.9323	24.9833	22.7456	20.9652	22.5999	NO	0.0363906	0.808668
YER150W	53.7966	51.2473	56.5226	34.1737	24.0141	17.579	19.9719	20.0487	NO	-0.901887	0.000444141
YER151C	49.6883	44.0836	48.1663	39.8022	53.4174	48.3708	45.6516	50.6874	NO	0.0218368	0.781473
YER152C	30.716	24.2928	26.7717	24.2339	31.731	25.4228	27.8434	29.6314	NO	0.0160872	1
YER152W-A	1.10893	0.521562	0.759952	0.251428	0.971869	0.276157	0.126379	0.913038	NO	-0.300933	0.865814
YER153C	6.63072	5.02302	5.63073	6.55955	5.11644	4.16158	5.51771	7.33872	NO	-0.145931	0.792226
YER154W	51.1752	43.9674	47.3909	42.7871	50.7819	43.5189	44.2384	51.0603	NO	-0.0402997	0.7715
YER155C	67.138	62.6794	68.729	55.8243	67.195	62.9241	59.3043	65.4983	NO	-0.0636432	0.420806
YER156C	86.3011	75.5518	82.729	80.2981	87.9347	80.6565	81.3982	83.8643	NO	-0.033501	0.806117
YER157W	11.8342	12.3102	11.8625	10.3701	14.2279	12.9743	11.3779	13.123	NO	0.0414655	0.799316
YER158C	15.6701	14.1651	17.1009	13.3971	18.6035	16.0525	14.7605	16.0114	NO	0.0170517	0.863872
YER158W-A	3.1468	4.12473	4.506	2.2024	3.2088	6.45606	4.42659	3.14648	NO	0.18982	0.888418
YER159C	169.813	157.028	173.999	138.366	191.517	181.68	197.481	182.846	NO	0.127814	0.149693
YER159C-A	0	0	0	0	0	0	0	0	NO	-1.20306e-16	1
YER160C	0	6.67446e-10	9.04283e-09	1.5217e-09	0	0	0	0	NO	-6.83124e-07	1
YER161C	33.3727	31.0438	35.7113	28.7498	36.5081	31.9993	30.9782	33.9832	NO	-0.024899	0.831711
YER162C	6.08856	6.25619	6.7089	5.84161	6.50272	6.36089	6.82624	6.13625	NO	-0.0286501	0.845877
YER163C	62.7483	59.147	63.8564	55.4097	69.1681	61.7319	61.4673	72.9384	NO	0.0374888	0.794129
YER164W	23.7548	22.9622	24.3977	20.6639	26.1786	24.7815	23.7904	24.704	NO	0.0142555	0.786906
YER165C-A	0.723095	0.919201	0.472738	0.807847	1.52073	0.587857	1.62201	0.32175	NO	0.127191	1
YER165W	419.108	408.299	404.036	403.616	439.377	435.424	409.232	442.621	NO	-0.0107627	0.833244
YER166W	26.5161	23.7688	24.3452	21.7142	25.7046	24.7493	22.9841	24.9155	NO	-0.0451916	0.652329
YER167W	26.1908	23.6189	25.6207	20.301	27.1639	26.4222	25.2498	28.4376	NO	0.0514553	0.681992
YER168C	22.831	18.8877	21.7811	19.6065	22.8189	21.5307	21.2948	21.8588	NO	-0.0104922	0.856579
YER169W	50.7697	44.7433	51.5908	41.8067	54.6615	54.2119	51.689	53.5119	NO	0.0625255	0.446827
YER170W	14.7614	13.2411	14.9998	11.625	17.5565	15.4899	11.2929	17.7199	NO	0.0605675	0.858036
YER171W	22.569	21.0639	23.338	21.324	24.7791	23.7491	21.338	24.3656	NO	-0.00174483	0.856752
YER172C	18.7919	17.4471	19.2588	16.816	18.9011	17.7225	18.2115	17.8933	NO	-0.0609894	0.478903
YER172C-A	0.427695	1.39072	0.629862	0.480177	0.270009	0.262097	0.240588	1.72654	NO	-0.36409	0.845877
YER173W	10.2168	10.9693	11.2537	8.88171	13.2777	11.1411	10.7468	12.2141	NO	0.0719855	0.712253
YER174C	37.6236	31.9181	36.8242	29.7009	36.2529	34.8697	34.1928	37.3011	NO	-0.0062432	0.859466
YER175C	18.3344	19.3912	19.4772	15.3516	21.5028	17.3096	17.1092	18.6117	NO	-0.032813	0.84331
YER175W-A	14.317	17.4208	22.7725	17.5422	16.998	9.05712	19.801	16.1733	NO	-0.177005	0.840438
YER176W	28.8912	26.8787	27.9046	24.6031	29.014	26.6028	28.407	28.5296	NO	-0.0269953	0.775914
YER177W	559.31	580.638	557.381	453.953	610.236	575.905	517.519	604.13	NO	0.0139585	1
YER178W	251.49	228.439	247.984	221.934	257.106	236.015	232.227	244.456	NO	-0.0416897	0.62659
YER179W	2.82096	3.54651	3.14488	2.64568	3.56813	3.93738	2.3031	2.84442	NO	-0.0357048	1
YER180C	15.1565	13.1212	15.1923	13.1191	14.0024	16.5052	15.2438	15.2956	NO	0.0180654	0.873586
YER180C-A	34.1937	44.1394	30.5576	32.513	32.8032	39.2888	34.4119	36.9101	NO	0.0170649	0.92709
YER181C	4.32164	2.22449	2.55009	4.18144	4.0253	4.22531	2.9055	1.90187	NO	-0.0455765	1
YER182W	24.3715	23.9386	26.3349	23.5529	23.5359	25.0298	24.9703	24.7277	NO	-0.0561288	0.794129
YER183C	31.3411	33.6106	35.1895	28.557	34.7951	33.551	35.7661	36.0015	NO	0.0327322	0.832781
YER184C	4.90473	3.92629	4.50712	4.08217	5.38989	4.65482	4.27889	5.26421	NO	0.0505156	0.812403
YER185W	3.47888	4.11732	5.28689	3.90311	5.38987	4.23649	4.69327	5.02528	NO	0.0891092	0.826208
YER186C	16.8369	16.5695	16.6489	17.344	16.2443	16.947	16.1547	17.0568	NO	-0.0752309	0.757768
YER187W	11.4286	5.83046	10.1717	7.91935	9.95016	10.8245	10.1155	12.1634	NO	0.184063	0.7715
YER188C-A	1.66357	1.10576	2.62049	0.749004	1.69777	3.26683	3.00001	2.60858	NO	0.544669	0.716311
YER188W	2.90023	2.41749	3.13886	2.227	3.32133	3.73463	3.58097	3.55755	NO	0.232325	0.68456
YER189W	1.34934	0.891286	3.19041	1.56756	1.61199	3.44376	1.02846	2.96677	NO	0.211558	0.893339
YER190C-A	0.759756	0.705883	0.62023	0.357929	0.700584	0.620637	0.844476	0.914826	NO	0.189515	0.831711
YER190C-B	0.985178	0.282702	0.695065	0.611647	1.03605	0.4894	0	0.499762	NO	-0.548257	0.823625
YER190W	3.09176	2.95712	5.66563	4.26646	3.63161	3.65147	3.33814	4.27416	NO	-0.106377	0.873586
YFL001W	27.3961	22.3982	27.3671	26.4701	27.6837	25.264	26.4851	27.6871	NO	-0.027688	0.933888
YFL002C	25.4096	23.883	25.2869	26.8096	26.1571	24.9727	24.409	24.0886	NO	-0.0822677	0.688107
YFL002W-A	9.338	5.79827	10.7051	8.22637	8.22037	6.41106	11.7372	10.7517	NO	0.0154956	1
YFL002W-B	0.00727916	0.104381	0.135208	7.49406e-05	0.0689279	0.527513	0.131867	1.30814	NO	1.70156	0.751272
YFL003C	1.48731	1.26481	1.81839	1.68761	1.65766	1.8665	1.66245	1.70957	NO	0.0385769	0.87448
YFL004W	51.5019	48.2792	49.9471	45.91	53.8816	53.8355	49.9345	58.3045	NO	0.031984	0.766776
YFL005W	91.9655	100.356	99.1579	92.7808	109.5	105.215	98.5025	101.21	NO	0.0203163	0.969787
YFL007W	40.5932	37.4417	41.4997	34.0974	41.4226	38.9404	37.2033	39.9246	NO	-0.0409102	0.633699
YFL008W	18.6587	18.3405	19.4931	15.2352	19.4722	16.7074	18.606	18.0339	NO	-0.0492449	0.762797
YFL009W	23.5351	21.3712	22.6817	20.603	22.6919	21.9007	21.4371	23.864	NO	-0.0463968	0.710127
YFL010C	254.471	237.453	239.38	187.584	267.502	243.04	229.544	246.996	NO	0.0216994	0.847142
YFL010W-A	2.56389	4.36373	2.54135	7.47227	4.68114	2.71027	3.32219	3.32072	NO	-0.118049	0.925641
YFL011W	1.20458	1.33111	1.20096	1.1873	1.42401	1.4543	1.47303	1.27445	NO	0.0673239	0.857916
YFL012W	2.59261	2.32942	2.38157	3.1067	3.25616	2.5969	2.01551	2.64378	NO	-0.0387197	1
YFL012W-A	0.220105	0.119512	0.216115	0.246845	0	0.269326	0.247601	0	NO	-0.41314	0.833244
YFL013C	23.2785	20.999	22.4644	20.6393	25.7318	22.06	23.373	20.7402	NO	-0.0171289	1
YFL013W-A	0.404174	0.688776	0.85498	0.613761	0.75462	0.42321	0.846877	0.741604	NO	0.019106	1
YFL014W	168.991	178.76	160.072	166.414	366.918	264.506	324.471	310.426	NO	0.59711	0.00139429
YFL015C	0.411546	0.940002	0.939276	0.774113	1.88908	0.509181	0.932879	1.30956	NO	0.28849	0.825098
YFL015W-A	2.38673	0.826455	0.586733	0.333607	0.379691	0.364998	1.33885	0	NO	-0.670236	0.773408
YFL016C	36.8792	34.0008	34.4052	27.9694	41.5356	38.2209	36.5239	40.3778	NO	0.10135	0.191286
YFL017C	34.4504	28.9621	30.4756	30.5717	29.6137	34.1924	35.1119	30.6615	NO	-0.00506033	1
YFL017W-A	190.411	223.594	175.16	217.499	165.299	181.752	187.561	146.673	NO	-0.169347	0.641475
YFL018C	92.5303	88.2372	93.0768	89.0109	97.224	92.8319	91.2791	94.1814	NO	-0.0298783	0.777501
YFL019C	1.71241	1.33492	1.92112	1.36538	1.54417	4.17872	1.37134	1.62938	NO	0.182003	0.865936
YFL020C	17.0108	14.4228	20.6993	15.7254	23.5089	17.1808	17.3267	21.2866	NO	0.122325	0.773408
YFL021C-A	1.98582	1.89825	1.7564	1.90979	1.54419	1.95141	1.63117	1.96467	NO	-0.124573	0.834871
YFL021W	18.2087	17.601	18.6292	12.802	19.8005	19.3644	17.247	24.8494	NO	0.126949	0.694542
YFL022C	137.364	114.893	132.028	119.039	136.72	123.345	125.383	125.015	NO	-0.0483155	0.677738
YFL023W	33.5584	29.1916	34.4536	29.4039	35.0289	32.4245	34.5574	34.06	NO	0.00837479	0.845877
YFL024C	26.8601	23.2452	26.2076	21.4682	29.7072	28.5446	28.1613	32.6246	NO	0.132848	0.0565399
YFL025C	9.03924	9.09622	10.1975	7.75385	9.48384	8.71836	7.84953	8.95347	NO	-0.0947644	0.397113
YFL026W	5.27646	4.02483	4.85569	3.41915	5.4947	4.52404	4.47076	4.678	NO	0.0336268	0.863574
YFL027C	10.3638	9.27543	9.18691	8.29195	11.2275	10.8233	10.4551	10.8863	NO	0.0946598	0.630991
YFL028C	23.1684	20.5766	22.61	23.0249	24.7471	22.0531	23.8462	22.5422	NO	-0.017875	0.89406
YFL029C	15.0049	13.1894	12.8906	12.3493	13.4773	13.0196	14.0372	14.3954	NO	-0.0325112	0.842343
[truncated: 5,986 more rows]
